# Supplementary material for: Functional transcriptome analysis of the postnatal brain of the Ts1Cje mouse model for Down syndrome reveals global disruption of interferon-related molecular networks
Source: BMC Genomics. 2014 Jul 22;15(1):624. doi: 10.1186/1471-2164-15-624 (PMC4124147; doi:10.1186/1471-2164-15-624)
Supplement: Supplementary file 2 — Additional file 2: Table S2: List of differentially expressed genes (DEGs) identified based on spatiotemporal analysis of various brain regions and developmental timepoints of Ts1Cje. (XLSX 164 KB) [file 12864_2014_6325_MOESM2_ESM.xlsx]

## Sheet: Sheet1
Supplementary file 2
Table S2: List of differentially expressed genes (DEGs) identified based on spatiotemporal analysis of various brain regions and developmental timepoints of Ts1Cje.
Note: Use the filter function on "1" at columns T-Z to view brain-region- or developmental-timepoint-specific DEGs.
Probe Set ID	Alignments	Affy	CHR	CHRLOC	SYMBOL	GENENAME	REFSEQ	ACCNUM	M	A	t	P.Value	adj.P.Val	B	Ts1Cje	Wildtype	Timepoint	Region	P1	P15	P30	P84	CC	CB	HIPP
1424315_at	chr16:90814657-90823725 (-) // 99.66 // qC3.3	1424315_at	16	-90814697	1110004E09Rik	RIKEN cDNA 1110004E09 gene	NM_026502//NP_080778	BC019533	1.39427	7.26701	4.35318	7.12456e-05	0.0318144	1.54311	7.75461	6.36034	P1	CB	1					1
1443633_at	chr18:38365046-38375852 (-) // 91.54 // qB3	1443633_at	18	NA	1700086O06Rik	RIKEN cDNA 1700086O06 gene	NA	BE134248	0.818449	3.02676	4.29169	8.69857e-05	0.0363475	1.36725	4.00393	3.18549	P1	CB	1					1
1440953_at	chr5:25041012-25041530 (+) // 89.77 // qA3	1440953_at	5	25530018	1700096K18Rik	RIKEN cDNA 1700096K18 gene	NA	BB349188	-0.644822	3.54395	-4.87086	1.2811e-05	0.0288894	2.22849	3.82662	4.47144	P1	HIPP	1						1
1432515_at	chr16:92367600-92386043 (+) // 60.68 // qC4	1432515_at	16	92478742	2410124H12Rik	RIKEN cDNA 2410124H12 gene	NA	AK010774	2.25852	3.17575	10.9102	1.61285e-14	1.81852e-10	19.4451	6.01022	3.7517	P84	CB				1		1
1432515_at	chr16:92367600-92386043 (+) // 60.68 // qC4	1432515_at	16	92478742	2410124H12Rik	RIKEN cDNA 2410124H12 gene	NA	AK010774	1.67955	3.17575	8.11337	1.63263e-10	2.45444e-06	11.3944	4.6743	2.99475	P15	CB		1				1
1432515_at	chr16:92367600-92386043 (+) // 60.68 // qC4	1432515_at	16	92478742	2410124H12Rik	RIKEN cDNA 2410124H12 gene	NA	AK010774	1.5061	3.17575	7.27551	2.99525e-09	4.50296e-05	8.29496	5.34125	3.83515	P30	CB			1			1
1430215_at	chr7:119585274-119640090 (+) // 99.8 // qF2	1430215_at	7	119585335//119585278	2610020H08Rik	RIKEN cDNA 2610020H08 gene	NM_001004187//NP_001004187//NM_028129//NP_082405	BB103211	-0.314701	2.34568	-4.86854	1.29115e-05	0.00869134	3.04977	2.39885	2.71355	P1	CB	1					1
1430011_at	chr18:59088942-59089914 (+) // 52.7 // qD3	1430011_at	18	58962132	2610317O13Rik	RIKEN cDNA 2610317O13 gene	NM_175506//NP_780715	AV120999	0.450606	3.21977	4.38593	6.40341e-05	0.0294694	1.63716	3.65279	3.20218	P1	CB	1					1
1430841_at	chr7:3422316-3424206(-) //75.53/p22.2	1430841_at	NA	NA	3300002P13Rik	RIKEN cDNA 3300002P13 gene	NA	AK014378	-0.318651	1.92157	-4.8004	1.62347e-05	0.0174334	2.81693	1.98303	2.30168	P84	HIPP				1			1
1448100_at	chr13:54560844-54574983 (-) // 97.07 // qB1	1448100_at	13	-54560846	4833439L19Rik	RIKEN cDNA 4833439L19 gene	NM_133797//NP_598558	NM_133797	0.268989	11.2638	4.28318	8.94171e-05	0.0499947	1.32719	11.3279	11.0589	P84	HIPP				1			1
1431393_at	chr12:73799946-73836603 (-) // 99.84 // qC3	1431393_at	12	-73799946	4930447C04Rik	RIKEN cDNA 4930447C04 gene	NM_029444//NP_083720	AK015397	2.25206	4.14067	5.99599	2.6588e-07	0.000799431	6.39914	5.92337	3.6713	P84	HIPP				1			1
1441749_at	chr9:107996190-107996668 (+) // 99.79 // qF2	1441749_at	9	-107961290	4930447F24Rik	RIKEN cDNA 4930447F24 gene	NM_007567//NP_031593	BB796499	-1.01949	4.0426	-5.52697	1.35982e-06	0.00165755	4.82756	5.59544	6.61493	P84	CB				1		1
1441750_x_at	chr9:107996190-107996668 (+) // 99.79 // qF2	1441750_x_at	9	-107961290	4930447F24Rik	RIKEN cDNA 4930447F24 gene	NM_007567//NP_031593	BB796499	-0.718856	3.80208	-4.74865	1.93077e-05	0.0155499	2.57591	4.90534	5.62419	P84	CB				1		1
1431759_at	chr1:148488713-148489865 (+) // 97.3 // qF /// chr3:91158503-91159679 (+) // 99.04 // qF1 /// chr7:12540197-12541356 (+) // 92.26 // qA1 /// chr15:88608408-88609560 (+) // 97.39 // qE3 /// chr7:12864586-12865736 (-) // 93.39 // qA1 /// chr7:12714577-12867433 (-) // 92.26 // qA1 /// chr12:45490914-45492034 (-) // 94.43 // qB3 /// chr16:36115893-36117050 (-) // 94.17 // qB3	1431759_at	3	91071662	4930529C04Rik	RIKEN cDNA 4930529C04 gene	XM_884047//XP_889140//XM_910921//XP_916014//XM_986232//XP_991326	AI173806	-0.920379	2.51393	-6.06835	2.06429e-07	0.000262297	6.69183	2.51774	3.43812	P1	CB	1					1
1455038_at	---	1455038_at	2	NA	5730471H19Rik	RIKEN cDNA 5730471H19 gene	NA	AV299818	-1.16039	3.59277	-6.24909	1.09604e-07	0.000154476	7.24656	4.37511	5.53551	P1	CB	1					1
1433379_at	chr6:92131495-92132483 (-) // 62.35 // qD1	1433379_at	6	NA	9430019H13Rik	RIKEN cDNA 9430019H13 gene	NA	AK020425	0.518795	2.97716	4.25624	9.75514e-05	0.0477219	1.19762	3.61108	3.09229	P84	CB				1		1
1445913_at	chr11:94974074-94974807 (+) // 50.57 // qD	1445913_at	11	-94956545	A730090H04Rik	RIKEN cDNA A730090H04 gene	NM_007867//NP_031893	AV251751	0.873603	2.64043	7.29756	2.77306e-09	3.12669e-05	9.27252	3.60323	2.72962	P15	CB		1				1
1445721_at	---	1445721_at	15	NA	A830021M18Rik	RIKEN cDNA A830021M18 gene	NA	BB265715	-0.758663	3.0601	-4.41349	5.85219e-05	0.0406061	1.6971	3.16818	3.92684	P84	HIPP				1			1
1446677_at	chr3:81890457-81891000 (+) // 86.05 // qE3	1446677_at	3	NA	A830029E22Rik	RIKEN cDNA A830029E22 gene	NA	BB396783	1.82501	3.2344	6.10218	1.83379e-07	0.000243253	6.79565	6.58392	4.75891	P1	CB	1					1
1458514_at	chr7:137125103-137126010 (-) // 96.7 // qF4	1458514_at	7	-137032063	AA536887	expressed sequence AA536887	NM_010096//NP_034226	AW742789	-0.571927	3.324	-4.35766	7.02144e-05	0.0316674	1.55596	3.57555	4.14747	P1	CB	1					1
1415779_s_at	chr11:120161783-120164578 (-) // 89.97 // qE2	1415779_s_at	11	-120161780	Actg1	actin, gamma, cytoplasmic 1	NM_009609//NP_033739	NM_013798	0.394495	14.0416	4.43016	5.54163e-05	0.0401636	1.7447	14.0379	13.6434	P84	HIPP				1			1
1419140_at	chr9:119251240-119282199 (+) // 96.33 // qF3	1419140_at	9	119251198	Acvr2b	activin receptor IIB	NM_007397//NP_031423	NM_007397	-1.09104	4.63682	-4.71305	2.17465e-05	0.0171801	2.47472	4.1916	5.28264	P84	CB				1		1
1439827_at	chr15:11293319-11293957 (+) // 98.0 // qA1	1439827_at	15	11009755	Adamts12	a disintegrin-like and metallopeptidase (reprolysin type) with thrombospondin type 1 motif, 12	NM_175501//NP_780710	BB004039	-2.23756	2.67918	-17.55	2.31018e-22	5.20957e-18	33.63	3.26283	5.50039	P1	CB	1					1
1416225_at	chr3:138215029-138228081 (+) // 90.66 // qG3	1416225_at	3	138215031	Adh1	alcohol dehydrogenase 1 (class I)	NM_007409//NP_031435	BC013477	-0.657811	3.58128	-4.2871	8.82879e-05	0.036531	1.35417	3.53147	4.18929	P1	CB	1					1
1437501_at	chr9:89388614-89394436 (-) // 99.42 // qE3.1	1437501_at	9	-89387925	AF529169	cDNA sequence AF529169	NM_153509//NP_705729	BB125794	1.45445	3.15254	5.7599	6.05869e-07	0.00221495	5.09561	4.7566	3.30215	P15	CB		1				1
1420796_at	chr13:74677119-74758311 (-) // 99.79 // qC1	1420796_at	13	-74677119	Ahrr	aryl-hydrocarbon receptor repressor	NM_009644//NP_033774	NM_009644	-0.637066	2.67887	-6.27079	1.01575e-07	0.000509014	5.70636	2.76062	3.39769	P1	HIPP	1						1
1446095_at	chr17:12607833-12608540 (+) // 99.58 // qA1	1446095_at	17	NA	Airn	antisense Igf2r RNA	NR_002853	BB365661	1.45927	3.72937	4.34288	7.3674e-05	0.0410219	1.43644	5.97907	4.5198	P84	CB				1		1
1450387_s_at	chr4:100917670-100965703 (+) // 96.56 // qC6	1450387_s_at	4	100917690	Ak4	adenylate kinase 4	NM_009647//NP_033777	NM_009647	1.15599	7.81839	4.89345	1.18717e-05	0.0369965	2.49465	4.68433	3.52834	P1	CC	1				1
1424401_at	chr6:90516315-90565682 (+) // 98.08 // qD1	1424401_at	6	90516351	Aldh1l1	aldehyde dehydrogenase 1 family, member L1	NM_027406//NP_081682	AK007822	-0.850685	3.12901	-4.83088	1.46555e-05	0.00957941	2.93795	3.67837	4.52906	P1	CB	1					1
1421002_at	chr2:33038037-33069000 (+) // 98.76 // qB	1421002_at	2	33037969	Angptl2	angiopoietin-like 2	NM_011923//NP_036053	BG244279	-1.07999	2.77925	-11.2968	4.85483e-15	4.37916e-11	21.448	3.31774	4.39773	P1	CB	1					1
1454309_at	chr12:112160617-112161652 (+) // 99.71 // qF1	1454309_at	12	112161078	Apopt1	apoptogenic, mitochondrial 1	NM_026511//NP_080787	BB646622	1.6066	2.32196	9.2914	3.0148e-12	4.53236e-08	13.3655	3.99971	2.39311	P1	CC	1				1
1438139_at	chr17:67749284-67749901 (-) // 99.68 // qE1.1	1438139_at	17	-67747657	Arhgap28	Rho GTPase activating protein 28	NM_172964//NP_766552	BB546574	-0.531433	2.37865	-4.9465	9.92475e-06	0.006994	3.28196	2.59957	3.131	P1	CB	1					1
1454990_at	chr15:96230356-96233497 (+) // 98.96 // qF1	1454990_at	15	96184808	Arid2	AT rich interactive domain 2 (Arid-rfx like)	NM_175251//NP_780460	AV273623	-0.598906	8.62006	-4.62839	2.88258e-05	0.0309541	2.25274	8.2795	8.8784	P15	HIPP		1					1
1439836_at	chr6:24522832-24523175 (+) // 98.26 // qA3.1	1439836_at	6	24478153	Asb15	ankyrin repeat and SOCS box-containing protein 15	NM_080847//NP_543123	BB138331	1.3966	2.99299	9.11824	5.37315e-12	2.01945e-08	15.75	6.58501	5.18841	P1	CB	1					1
1423422_at	chr6:5340156-5382198 (+) // 99.34 // qA1	1423422_at	6	5333385	Asb4	ankyrin repeat and SOCS box-containing protein 4	NM_023048//NP_075535	AV113827	1.03254	3.58053	5.67586	8.11494e-07	0.000851143	5.48921	4.51302	3.48048	P1	CB	1					1
1433919_at	chr6:5382134-5383018 (+) // 97.89 // qA1	1433919_at	6	5333385	Asb4	ankyrin repeat and SOCS box-containing protein 4	NM_023048//NP_075535	AV302111	0.866943	2.36729	4.56404	3.56739e-05	0.0180778	2.15299	3.19684	2.32989	P1	CB	1					1
1437091_at	chr1:75356804-75357482 (+) // 95.97 // qC4	1437091_at	1	75333846	Asic4	acid-sensing (proton-gated) ion channel family member 4	NM_183022//NP_898843	AV323885	0.746693	4.61254	4.5127	4.22599e-05	0.0366532	1.92546	5.56742	4.82073	P15	HIPP		1					1
1437164_x_at	chr16:91814078-91815406 (-) // 94.57 // qC4	1437164_x_at	16	-91814081	Atp5o	ATP synthase, H+ transporting, mitochondrial F1 complex, O subunit	NM_138597//NP_613063	AV066932	0.641878	10.7988	4.44314	5.31096e-05	0.0412134	1.72998	11.1411	10.4992	P15	HIPP		1					1
1437164_x_at	chr16:91814078-91815406 (-) // 94.57 // qC4	1437164_x_at	16	-91814081	Atp5o	ATP synthase, H+ transporting, mitochondrial F1 complex, O subunit	NM_138597//NP_613063	AV066932	0.735667	10.7988	5.09235	6.05009e-06	0.0183018	1.31417	11.0354	10.2998	P30	HIPP			1				1
1437164_x_at	chr16:91814078-91815406 (-) // 94.57 // qC4	1437164_x_at	16	-91814081	Atp5o	ATP synthase, H+ transporting, mitochondrial F1 complex, O subunit	NM_138597//NP_613063	AV066932	0.716829	10.7988	4.96196	9.42e-06	0.0339464	1.1405	10.8468	10.1299	P30	CC			1		1
1416278_a_at	chr12:85148007-85148734 (-) // 80.2 // qD1 /// chr16:91814083-91820499 (-) // 88.51 // qC4	1416278_a_at	16	-91814081	Atp5o	ATP synthase, H+ transporting, mitochondrial F1 complex, O subunit	NM_138597//NP_613063	NM_138597	1.08976	11.9439	6.5295	4.09746e-08	0.000168	8.01581	12.1544	11.0646	P84	HIPP				1			1
1437164_x_at	chr16:91814078-91815406 (-) // 94.57 // qC4	1437164_x_at	16	-91814081	Atp5o	ATP synthase, H+ transporting, mitochondrial F1 complex, O subunit	NM_138597//NP_613063	AV066932	0.944468	10.7988	6.53769	3.98128e-08	0.000168	8.04059	10.917	9.97255	P84	HIPP				1			1
1437164_x_at	chr16:91814078-91815406 (-) // 94.57 // qC4	1437164_x_at	16	-91814081	Atp5o	ATP synthase, H+ transporting, mitochondrial F1 complex, O subunit	NM_138597//NP_613063	AV066932	0.709816	10.7988	4.91341	1.10987e-05	0.0278091	2.33354	11.2671	10.5573	P1	HIPP	1						1
1437164_x_at	chr16:91814078-91815406 (-) // 94.57 // qC4	1437164_x_at	16	-91814081	Atp5o	ATP synthase, H+ transporting, mitochondrial F1 complex, O subunit	NM_138597//NP_613063	AV066932	0.741865	10.7988	5.13526	5.22698e-06	0.00976466	3.38336	11.6659	10.9241	P15	CB		1				1
1437164_x_at	chr16:91814078-91815406 (-) // 94.57 // qC4	1437164_x_at	16	-91814081	Atp5o	ATP synthase, H+ transporting, mitochondrial F1 complex, O subunit	NM_138597//NP_613063	AV066932	0.783234	10.7988	5.42162	1.9568e-06	0.00726811	3.68151	11.2182	10.435	P30	CB			1			1
1416278_a_at	chr12:85148007-85148734 (-) // 80.2 // qD1 /// chr16:91814083-91820499 (-) // 88.51 // qC4	1416278_a_at	16	-91814081	Atp5o	ATP synthase, H+ transporting, mitochondrial F1 complex, O subunit	NM_138597//NP_613063	NM_138597	0.820345	11.9439	4.91527	1.10293e-05	0.0236873	2.40614	12.3496	11.5293	P30	CB			1			1
1437164_x_at	chr16:91814078-91815406 (-) // 94.57 // qC4	1437164_x_at	16	-91814081	Atp5o	ATP synthase, H+ transporting, mitochondrial F1 complex, O subunit	NM_138597//NP_613063	AV066932	0.678599	10.7988	4.20141	0.000116393	0.0456472	1.11082	11.6493	10.9707	P1	CB	1					1
1418603_at	chr10:121851568-121856513 (+) // 92.06 // qD2	1418603_at	10	121851558	Avpr1a	arginine vasopressin receptor 1A	NM_016847//NP_058543	D49729	1.11629	3.2148	4.64642	2.71496e-05	0.0454897	1.67711	5.89955	4.78326	P1	HIPP	1						1
1458264_at	chr8:60555066-60555565 (+) // 98.62 // qB2	1458264_at	8	NA	AW046200	expressed sequence AW046200	NA	AW046200	-1.3006	2.97089	-8.52682	3.9608e-11	1.78636e-07	13.4364	3.55381	4.85441	P84	CB				1		1
1436642_x_at	chr3:88289016-88289408 (+) // 99.24 // qF1	1436642_x_at	3	88228353	AW047730	expressed sequence AW047730	NM_133665//NP_598426	BE993148	-0.782742	5.86669	-4.36813	6.78603e-05	0.0387414	1.50638	5.47705	6.25979	P84	CB				1		1
1450714_at	chr15:38432702-38462810 (-) // 99.71 // qB3.1	1450714_at	15	-38432018	Azin1	antizyme inhibitor 1	NM_018745//NP_061215	BE626090	0.52591	10.9049	4.29024	8.73954e-05	0.0498939	1.34714	10.4729	9.94699	P84	HIPP				1			1
1450528_at	chr16:96340710-96421005 (+) // 97.44 // qC4	1450528_at	16	96385941	B3galt5	UDP-Gal:betaGlcNAc beta 1,3-galactosyltransferase, polypeptide 5	NM_033149//NP_149161	NM_033149	1.25156	2.04806	4.79232	1.66807e-05	0.0174958	2.79325	3.29772	2.04616	P84	HIPP				1			1
1444835_at	chr11:78109650-78111540 (+) // 98.55 // qB5	1444835_at	11	NA	BC030499	cDNA sequence BC030499	XM_001001347//XP_001001347//XM_109623//XP_109623//XM_902642//XP_907735//XM_902644//XP_907737	BB183694	-0.884846	2.43638	-5.0442	7.12672e-06	0.0200889	2.11683	2.68698	3.57183	P84	CC				1	1
1436503_at	chr6:128505382-128547215 (-) // 96.99 // qF3	1436503_at	6	-128505900	BC048546	cDNA sequence BC048546	NM_001001179//NP_001001179	BF302511	1.88164	4.82655	5.00075	8.25925e-06	0.0143269	3.3215	6.72465	4.84301	P15	HIPP		1					1
1418970_a_at	chr3:145861686-145871744 (+) // 99.79 // qH2	1418970_a_at	3	145861763	Bcl10	B-cell leukemia/lymphoma 10	NM_009740//NP_033870	AF100339	1.4157	5.96411	6.43681	5.67305e-08	0.000213217	7.73532	5.62273	4.20702	P84	HIPP				1			1
1428865_at	chr7:44859096-44866754 (-) // 86.97 // qB3	1428865_at	7	-44859266	Bcl2l12	BCL2-like 12 (proline rich)	NM_029410//NP_083686	AK017362	-1.17401	2.33265	-7.18204	4.15367e-09	8.9207e-06	10.0953	3.26474	4.43875	P1	CB	1					1
1433955_at	chr16:96171571-96173052 (-) // 99.6 // qC4	1433955_at	16	-96097358	Brwd1	bromodomain and WD repeat domain containing 1	NM_145125//NP_660107	BB467195	0.701524	8.6821	4.72859	2.06469e-05	0.0279481	2.53819	9.05507	8.35355	P15	HIPP		1					1
1427322_at	chr16:96096998-96187336 (-) // 99.34 // qC4	1427322_at	16	-96097358	Brwd1	bromodomain and WD repeat domain containing 1	NM_145125//NP_660107	BQ031260	0.808427	8.56958	4.6426	2.74965e-05	0.0275582	2.05325	9.40729	8.59886	P15	CB		1				1
1433955_at	chr16:96171571-96173052 (-) // 99.6 // qC4	1433955_at	16	-96097358	Brwd1	bromodomain and WD repeat domain containing 1	NM_145125//NP_660107	BB467195	0.703337	8.6821	4.74081	1.98205e-05	0.0425678	0.654808	8.91877	8.21543	P30	HIPP			1				1
1452322_a_at	chr16:96103540-96187336 (-) // 98.87 // qC4	1452322_a_at	16	-96097358	Brwd1	bromodomain and WD repeat domain containing 1	NM_145125//NP_660107	BM230348	0.677697	5.0111	4.74819	1.93378e-05	0.0425678	0.668614	5.4981	4.8204	P30	HIPP			1				1
1427322_at	chr16:96096998-96187336 (-) // 99.34 // qC4	1427322_at	16	-96097358	Brwd1	bromodomain and WD repeat domain containing 1	NM_145125//NP_660107	BQ031260	1.10668	8.56958	6.35541	7.54882e-08	0.000261892	7.48877	9.43474	8.32806	P84	HIPP				1			1
1433955_at	chr16:96171571-96173052 (-) // 99.6 // qC4	1433955_at	16	-96097358	Brwd1	bromodomain and WD repeat domain containing 1	NM_145125//NP_660107	BB467195	0.912975	8.6821	6.15387	1.5302e-07	0.000492954	6.87783	8.82573	7.91276	P84	HIPP				1			1
1433955_at	chr16:96171571-96173052 (-) // 99.6 // qC4	1433955_at	16	-96097358	Brwd1	bromodomain and WD repeat domain containing 1	NM_145125//NP_660107	BB467195	1.01462	8.6821	6.83899	1.38248e-08	3.11756e-05	8.67315	8.51783	7.50321	P84	CB				1		1
1452322_a_at	chr16:96103540-96187336 (-) // 98.87 // qC4	1452322_a_at	16	-96097358	Brwd1	bromodomain and WD repeat domain containing 1	NM_145125//NP_660107	BM230348	0.942523	5.0111	6.60365	3.15825e-08	6.47456e-05	7.98692	5.69011	4.74759	P84	CB				1		1
1433955_at	chr16:96171571-96173052 (-) // 99.6 // qC4	1433955_at	16	-96097358	Brwd1	bromodomain and WD repeat domain containing 1	NM_145125//NP_660107	BB467195	0.808885	8.6821	5.45225	1.7605e-06	0.00486886	4.2504	9.12484	8.31596	P15	CB		1				1
1452322_a_at	chr16:96103540-96187336 (-) // 98.87 // qC4	1452322_a_at	16	-96097358	Brwd1	bromodomain and WD repeat domain containing 1	NM_145125//NP_660107	BM230348	0.674973	5.0111	4.7291	2.06119e-05	0.0380535	1.87964	5.00371	4.32874	P1	HIPP	1						1
1427322_at	chr16:96096998-96187336 (-) // 99.34 // qC4	1427322_at	16	-96097358	Brwd1	bromodomain and WD repeat domain containing 1	NM_145125//NP_660107	BQ031260	0.841838	8.56958	4.83448	1.44793e-05	0.0278887	2.20411	9.51021	8.66837	P30	CB			1			1
1452322_a_at	chr16:96103540-96187336 (-) // 98.87 // qC4	1452322_a_at	16	-96097358	Brwd1	bromodomain and WD repeat domain containing 1	NM_145125//NP_660107	BM230348	0.832785	5.0111	5.21879	3.92882e-06	0.015083	2.50808	5.60769	4.77491	P84	CC				1	1
1433955_at	chr16:96171571-96173052 (-) // 99.6 // qC4	1433955_at	16	-96097358	Brwd1	bromodomain and WD repeat domain containing 1	NM_145125//NP_660107	BB467195	0.860727	8.6821	5.18919	4.34756e-06	0.015083	2.44171	9.26203	8.4013	P84	CC				1	1
1433955_at	chr16:96171571-96173052 (-) // 99.6 // qC4	1433955_at	16	-96097358	Brwd1	bromodomain and WD repeat domain containing 1	NM_145125//NP_660107	BB467195	1.1718	8.6821	7.06459	6.26705e-09	1.28477e-05	9.73929	9.56009	8.38829	P1	CB	1					1
1437731_at	chr16:98012748-98014469 (-) // 92.47 // qC4	1437731_at	16	-98013680	C2cd2	C2 calcium-dependent domain containing 2	NM_174847//NP_777272	BB834407	1.21092	4.09484	4.88325	1.22874e-05	0.0178651	2.69952	5.27017	4.05924	P15	CB		1				1
1436344_at	chr16:98010129-98011547 (-) // 95.73 // qC4	1436344_at	16	-98013680	C2cd2	C2 calcium-dependent domain containing 2	NM_174847//NP_777272	BB005022	1.87249	4.03086	6.88351	1.18254e-08	0.000106668	8.16485	6.29708	4.42459	P15	CB		1				1
1455542_at	chr4:71687604-71689196 (+) // 99.12 // qC3	1455542_at	4	72201244	C630043F03Rik	RIKEN cDNA C630043F03 gene	NA	BB226174	-0.705758	3.07916	-4.39928	6.13034e-05	0.0285035	1.67557	3.72048	4.42624	P1	CB	1					1
1446539_at	chr8:84900822-84901473 (+) // 100.0 // qC2	1446539_at	14	58395090	Cab39l	calcium binding protein 39-like	NM_026908//NP_081184	AW556790	-0.761077	3.06713	-4.26687	9.42588e-05	0.0467161	1.22683	3.4005	4.16158	P84	CB				1		1
1418094_s_at	chr11:84773985-84782239 (+) // 88.8 // qC	1418094_s_at	11	84774037	Car4	carbonic anhydrase 4	NM_007607//NP_031633	NM_007607	1.89165	8.17221	5.69407	7.61751e-07	0.00312325	4.27517	5.90715	4.01551	P1	HIPP	1						1
1448949_at	chr11:84773985-84782239 (+) // 88.8 // qC	1448949_at	11	84774037	Car4	carbonic anhydrase 4	NM_007607//NP_031633	NM_007607	2.36017	8.59759	6.34596	7.80333e-08	0.000439923	5.89156	6.69776	4.33759	P1	HIPP	1						1
1422825_at	chr13:100998639-101000904 (-) // 99.41 // qD1	1422825_at	13	-100998914	Cart	cocaine and amphetamine regulated transcript	NM_013732//NP_038760	NM_013732	1.17476	3.96103	4.4753	4.77911e-05	0.038503	1.82024	4.23648	3.06171	P15	HIPP		1					1
1449839_at	chr8:48116265-48138509 (+) // 97.48 // qB1.1	1449839_at	8	48116265	Casp3	caspase 3	NM_009810//NP_033940	BG070529	-1.04698	7.91754	-4.62988	2.86829e-05	0.0497548	1.69534	6.5221	7.56908	P30	CB			1			1
1460196_at	chr16:93496378-93498882 (+) // 96.31 // qC4	1460196_at	16	93496378	Cbr1	carbonyl reductase 1	NM_007620//NP_031646	NM_007620	0.953413	8.80175	6.11013	1.78345e-07	0.00160871	6.58266	9.35409	8.40068	P15	HIPP		1					1
1460196_at	chr16:93496378-93498882 (+) // 96.31 // qC4	1460196_at	16	93496378	Cbr1	carbonyl reductase 1	NM_007620//NP_031646	NM_007620	0.741796	8.80175	4.75395	1.89688e-05	0.0194434	2.68097	9.37663	8.63483	P84	HIPP				1			1
1460196_at	chr16:93496378-93498882 (+) // 96.31 // qC4	1460196_at	16	93496378	Cbr1	carbonyl reductase 1	NM_007620//NP_031646	NM_007620	0.723722	8.80175	4.63811	2.79099e-05	0.0203027	2.26242	8.74116	8.01744	P84	CB				1		1
1427912_at	chr16:93571758-93579523 (+) // 94.91 // qC4	1427912_at	16	93571758	Cbr3	carbonyl reductase 3	NM_173047//NP_766635	AK003232	2.04303	5.69736	4.68557	2.38337e-05	0.029091	2.41542	7.35253	5.3095	P15	HIPP		1					1
1434376_at	chr2:102612048-102613358 (-) // 92.71 // qE2	1434376_at	2	-102611982	Cd44	CD44 antigen	NM_001039150//NP_001034239//NM_001039151//NP_001034240//NM_009851//NP_033981	AW146109	-1.20548	5.02059	-4.3697	6.75138e-05	0.0387414	1.51074	4.72837	5.93385	P84	CB				1		1
1418710_at	chr2:103896656-103916192 (+) // 72.69 // qE2	1418710_at	2	103896691	Cd59a	CD59a antigen	NM_007652//NP_031678	NM_007652	-0.640953	4.33333	-4.41743	5.7773e-05	0.0358234	1.64332	4.60436	5.24531	P84	CB				1		1
1429830_a_at	chr2:103896672-103915151 (+) // 97.31 // qE2	1429830_a_at	2	103896691	Cd59a	CD59a antigen	NM_007652//NP_031678	AK005507	-0.818867	2.86797	-4.25354	9.84044e-05	0.0477219	1.19022	2.95702	3.77589	P84	CB				1		1
1449926_at	chr17:56831329-56835110 (-) // 97.45 // qD	1449926_at	17	-56831330	Cd70	CD70 antigen	NM_011617//NP_035747	NM_011617	-1.87182	2.61224	-9.09985	5.71447e-12	3.2216e-08	14.9666	2.89515	4.76697	P84	CB				1		1
1445298_at	chr14:66626512-66627196 (-) // 46.26 // qD1	1445298_at	14	-67676354	Cdca2	cell division cycle associated 2	NA	AV323315	-0.9576	3.32055	-7.05141	6.56331e-09	1.28701e-05	9.69927	4.02996	4.98756	P1	CB	1					1
1448466_at	chr19:6084982-6091775 (+) // 99.51 // qA	1448466_at	19	6085098	Cdca5	cell division cycle associated 5	NM_026410//NP_080686	NM_026410	-0.698024	2.28544	-4.47336	4.80968e-05	0.0228338	1.88947	5.05821	5.75623	P1	CB	1					1
1423877_at	chr16:93772455-93794655 (+) // 95.48 // qC4	1423877_at	16	93772440	Chaf1b	chromatin assembly factor 1, subunit B (p60)	NM_028083//NP_082359	BC013532	1.5093	4.11851	11.5365	2.32888e-15	5.25175e-11	16.7386	7.01506	5.50576	P1	HIPP	1						1
1423877_at	chr16:93772455-93794655 (+) // 95.48 // qC4	1423877_at	16	93772440	Chaf1b	chromatin assembly factor 1, subunit B (p60)	NM_028083//NP_082359	BC013532	1.15192	4.11851	8.80481	1.54194e-11	1.73857e-07	12.2838	7.74643	6.59452	P1	CC	1				1
1423877_at	chr16:93772455-93794655 (+) // 95.48 // qC4	1423877_at	16	93772440	Chaf1b	chromatin assembly factor 1, subunit B (p60)	NM_028083//NP_082359	BC013532	0.933345	4.11851	6.38096	6.90157e-08	0.000111167	7.65117	8.00113	7.06778	P1	CB	1					1
1416456_a_at	chr3:106241435-106260174 (+) // 90.79 // qF2.2	1416456_a_at	3	106241437	Chia	chitinase, acidic	NM_023186//NP_075675	BC011134	0.448655	2.45613	5.12068	5.49343e-06	0.0495518	0.773926	2.94167	2.49302	P15	CC		1			1
1455901_at	chr10:87903018-87919529 (-) // 92.45 // qC1	1455901_at	10	-87903332	Chpt1	choline phosphotransferase 1	NM_144807//NP_659056	AI642069	1.55546	7.23851	4.76988	1.79836e-05	0.0107159	2.75735	6.97781	5.42235	P1	CB	1					1
1420539_a_at	chr7:99880486-99908809 (+) // 97.87 // qE2	1420539_a_at	7	99880521	Chrdl2	chordin-like 2	NM_133709//NP_598470	NM_133709	-0.454992	2.81275	-4.65334	2.65325e-05	0.0144174	2.41417	3.20141	3.65641	P1	CB	1					1
1444368_at	chr9:54820771-54821602 (-) // 68.99 // qB	1444368_at	9	-54809479	Chrna3	cholinergic receptor, nicotinic, alpha polypeptide 3	NM_145129//NP_660111	BE956442	0.710972	2.89312	4.89931	1.16397e-05	0.00795399	3.14129	4.36765	3.65667	P1	CB	1					1
1457008_at	chr9:54877139-54877583(-) //73.93//q12	1457008_at	9	-54826294	Chrnb4	cholinergic receptor, nicotinic, beta polypeptide 4	NM_148944//NP_683746	AW456706	-0.52462	2.95271	-4.29659	8.56176e-05	0.0363475	1.38122	3.65215	4.17677	P1	CB	1					1
1421014_a_at	chr14:121316897-121537412 (+) // 96.57 // qE5	1421014_a_at	14	121316900	Clybl	citrate lyase beta like	NM_029556//NP_083832	BC023398	0.972696	6.53315	6.54458	3.88609e-08	0.000168	8.06143	7.41093	6.43824	P84	HIPP				1			1
1430855_at	chr2:180943275-180946947 (+) // 97.62 // qH4	1430855_at	2	180986535	Col20a1	collagen, type XX, alpha 1	XM_181390//XP_181390//XM_914804//XP_919897//XM_990448//XP_995542	AK006759	0.314322	2.24338	5.12502	5.41266e-06	0.00976466	3.35548	2.54984	2.23552	P15	CB		1				1
1440243_at	chr8:126014721-126016822 (+) // 99.39 // qE1	1440243_at	8	126003463	Cpne7	copine VII	NM_170684//NP_733785	BB431014	1.92703	4.09554	4.43855	5.39143e-05	0.0412134	1.71711	6.49775	4.57072	P15	HIPP		1					1
1448326_a_at	chr9:54562948-54571247 (+) // 90.1 // qA5.3	1448326_a_at	9	54562944	Crabp1	cellular retinoic acid binding protein I	NM_013496//NP_038524	NM_013496	1.40019	3.67423	9.16788	4.55142e-12	6.84245e-08	12.341	5.45382	4.05363	P1	HIPP	1						1
1451473_a_at	chr16:91578180-91617560 (-) // 99.71 // qC3.3	1451473_a_at	16	-91578318	Cryzl1	crystallin, zeta (quinone reductase)-like 1	NM_133679//NP_598440	BC010479	0.81714	8.6665	5.92846	3.36621e-07	0.00216885	6.04533	8.98556	8.16842	P15	HIPP		1					1
1451473_a_at	chr16:91578180-91617560 (-) // 99.71 // qC3.3	1451473_a_at	16	-91578318	Cryzl1	crystallin, zeta (quinone reductase)-like 1	NM_133679//NP_598440	BC010479	0.851592	8.6665	6.17842	1.4041e-07	0.00316632	3.32841	9.30244	8.45085	P30	HIPP			1				1
1451473_a_at	chr16:91578180-91617560 (-) // 99.71 // qC3.3	1451473_a_at	16	-91578318	Cryzl1	crystallin, zeta (quinone reductase)-like 1	NM_133679//NP_598440	BC010479	0.855515	8.6665	6.20688	1.27e-07	0.0019105	3.48782	9.18135	8.32584	P30	CC			1		1
1430547_s_at	chr16:91583201-91617505 (-) // 99.0 // qC3.3	1430547_s_at	16	-91578318	Cryzl1	crystallin, zeta (quinone reductase)-like 1	NM_133679//NP_598440	AK010433	1.27999	8.09832	5.96369	2.97645e-07	0.000839006	6.30126	9.08518	7.80519	P84	HIPP				1			1
1451473_a_at	chr16:91578180-91617560 (-) // 99.71 // qC3.3	1451473_a_at	16	-91578318	Cryzl1	crystallin, zeta (quinone reductase)-like 1	NM_133679//NP_598440	BC010479	0.593169	8.6665	4.30352	8.37147e-05	0.0496792	1.38467	9.15292	8.55975	P84	HIPP				1			1
1430547_s_at	chr16:91583201-91617505 (-) // 99.0 // qC3.3	1430547_s_at	16	-91578318	Cryzl1	crystallin, zeta (quinone reductase)-like 1	NM_133679//NP_598440	AK010433	0.942365	8.09832	4.39065	6.30568e-05	0.03757	1.56885	9.15578	8.21342	P84	CB				1		1
1451473_a_at	chr16:91578180-91617560 (-) // 99.71 // qC3.3	1451473_a_at	16	-91578318	Cryzl1	crystallin, zeta (quinone reductase)-like 1	NM_133679//NP_598440	BC010479	0.878603	8.6665	6.37438	7.06262e-08	0.000455044	6.78202	9.2914	8.41279	P15	CB		1				1
1452504_s_at	chr3:146391807-146401648 (+) // 98.16 // qH2	1452504_s_at	3	146387878	Ctbs	chitobiase, di-N-acetyl-	NM_028836//NP_083112	BC022594	1.40401	3.52113	4.93208	1.04205e-05	0.0117493	3.20419	4.85997	3.45596	P84	HIPP				1			1
1426990_at	chr2:13194176-13243080 (-) // 99.83 // qA1	1426990_at	2	-13276338	Cubn	cubilin (intrinsic factor-cobalamin receptor)	XM_130038//XP_130038//XM_899184//XP_904277//XM_909808//XP_914901//XM_921448//XP_926541//XM_993541//XP_998635	AF197159	-0.765426	2.31506	-4.9552	9.63704e-06	0.006994	3.30792	2.38308	3.1485	P1	CB	1					1
1452270_s_at	chr2:13194176-13243080 (-) // 99.83 // qA1	1452270_s_at	2	-13276338	Cubn	cubilin (intrinsic factor-cobalamin receptor)	XM_130038//XP_130038//XM_899184//XP_904277//XM_909808//XP_914901//XM_921448//XP_926541//XM_993541//XP_998635	AF197159	-0.765019	3.15603	-9.7986	5.65796e-13	2.5518e-09	17.6128	3.40273	4.16775	P1	CB	1					1
1418780_at	chr17:43130333-43213944 (+) // 98.76 // qB3	1418780_at	17	43130479	Cyp39a1	cytochrome P450, family 39, subfamily a, polypeptide 1	NM_018887//NP_061375	NM_018887	1.05147	3.09274	5.59328	1.08079e-06	0.00406207	4.02396	4.20716	3.15568	P1	HIPP	1						1
1444452_at	chr3:45497541-45498197 (+) // 97.75 // qB	1444452_at	3	NA	D930002L09Rik	RIKEN cDNA D930002L09 gene	NA	BB560393	0.778942	4.03573	4.49779	4.43853e-05	0.0377702	1.88349	3.86457	3.08563	P15	HIPP		1					1
1418140_at	chrX:139102191-139179679 (-) // 97.13 // qF2	1418140_at	X	-139102210	Dcx	doublecortin	NM_010025//NP_034155	BB418548	-1.6744	3.61006	-4.64822	2.69881e-05	0.0144904	2.39915	4.35314	6.02754	P1	CB	1					1
1436562_at	chr4:40393519-40394240 (-) // 99.59 // qA5	1436562_at	4	-40394460	Ddx58	DEAD (Asp-Glu-Ala-Asp) box polypeptide 58	NM_172689//NP_766277	BG063981	0.527139	2.60106	6.34439	7.84634e-08	0.000136107	7.22758	3.00894	2.4818	P84	CB				1		1
1434789_at	chr13:109509564-109510301 (+) // 95.22 // qD2.1	1434789_at	13	109437085	Depdc1b	DEP domain containing 1B	NM_178683//NP_848798	BB136172	0.535125	3.21025	4.57586	3.43069e-05	0.0175827	2.18745	4.10787	3.57275	P1	CB	1					1
1417787_at	chr7:45075541-45080164 (-) // 99.91 // qB3	1417787_at	7	-45075567	Dkkl1	dickkopf-like 1	NM_015789//NP_056604	NM_015789	-1.5095	4.09265	-5.46675	1.67453e-06	0.00839145	3.06415	5.8062	7.31571	P84	CC				1	1
1438817_at	chr10:62361164-62362047 (+) // 59.53 // qB4	1438817_at	10	62342409	Dna2	DNA replication helicase 2 homolog (yeast)	NM_177372//NP_796346	BG094120	-0.708177	2.53911	-4.64029	2.77086e-05	0.0147022	2.3759	2.98141	3.68959	P1	CB	1					1
1421544_at	chr12:118322088-118643145 (-) // 99.72 // qF2	1421544_at	12	-118322088	Dnah11	dynein, axonemal, heavy chain 11	NM_010060//NP_034190	NM_010060	6.62334	6.72154	28.1029	3.41062e-31	1.53822e-26	41.2868	10.0232	3.39988	P15	HIPP		1					1
1421544_at	chr12:118322088-118643145 (-) // 99.72 // qF2	1421544_at	12	-118322088	Dnah11	dynein, axonemal, heavy chain 11	NM_010060//NP_034190	NM_010060	7.01778	6.72154	29.7765	2.54291e-32	1.14688e-27	15.3874	9.59177	2.574	P15	CC		1			1
1421544_at	chr12:118322088-118643145 (-) // 99.72 // qF2	1421544_at	12	-118322088	Dnah11	dynein, axonemal, heavy chain 11	NM_010060//NP_034190	NM_010060	7.07322	6.72154	30.0118	1.7842e-32	8.04693e-28	18.8276	10.0258	2.95263	P30	HIPP			1				1
1421544_at	chr12:118322088-118643145 (-) // 99.72 // qF2	1421544_at	12	-118322088	Dnah11	dynein, axonemal, heavy chain 11	NM_010060//NP_034190	NM_010060	7.00408	6.72154	29.7184	2.78e-32	1.25e-27	19.2564	9.67548	2.6714	P30	CC			1		1
1421544_at	chr12:118322088-118643145 (-) // 99.72 // qF2	1421544_at	12	-118322088	Dnah11	dynein, axonemal, heavy chain 11	NM_010060//NP_034190	NM_010060	7.23824	6.72154	30.712	6.30562e-33	2.8439e-28	45.0398	10.0794	2.84117	P84	HIPP				1			1
1421544_at	chr12:118322088-118643145 (-) // 99.72 // qF2	1421544_at	12	-118322088	Dnah11	dynein, axonemal, heavy chain 11	NM_010060//NP_034190	NM_010060	5.41945	6.72154	22.9948	2.40969e-27	1.0868e-22	37.1898	10.1146	4.69516	P84	CB				1		1
1421544_at	chr12:118322088-118643145 (-) // 99.72 // qF2	1421544_at	12	-118322088	Dnah11	dynein, axonemal, heavy chain 11	NM_010060//NP_034190	NM_010060	7.72795	6.72154	32.7898	3.25329e-34	1.46727e-29	37.4793	10.9365	3.20858	P15	CB		1				1
1421544_at	chr12:118322088-118643145 (-) // 99.72 // qF2	1421544_at	12	-118322088	Dnah11	dynein, axonemal, heavy chain 11	NM_010060//NP_034190	NM_010060	7.16123	6.72154	30.3852	1.02175e-32	4.60819e-28	30.5481	10.2227	3.06143	P1	HIPP	1						1
1421544_at	chr12:118322088-118643145 (-) // 99.72 // qF2	1421544_at	12	-118322088	Dnah11	dynein, axonemal, heavy chain 11	NM_010060//NP_034190	NM_010060	5.83235	6.72154	24.7468	9.66682e-29	4.35983e-24	29.3432	10.2942	4.46183	P30	CB			1			1
1421544_at	chr12:118322088-118643145 (-) // 99.72 // qF2	1421544_at	12	-118322088	Dnah11	dynein, axonemal, heavy chain 11	NM_010060//NP_034190	NM_010060	6.77954	6.72154	25.7288	1.73389e-29	7.82002e-25	42.8509	9.91072	3.13118	P1	CB	1					1
1421544_at	chr12:118322088-118643145 (-) // 99.72 // qF2	1421544_at	12	-118322088	Dnah11	dynein, axonemal, heavy chain 11	NM_010060//NP_034190	NM_010060	7.12538	6.72154	30.2331	1.28128e-32	5.77872e-28	33.1405	9.88904	2.76366	P1	CC	1				1
1421544_at	chr12:118322088-118643145 (-) // 99.72 // qF2	1421544_at	12	-118322088	Dnah11	dynein, axonemal, heavy chain 11	NM_010060//NP_034190	NM_010060	6.83346	6.72154	25.9334	1.2208e-29	5.50591e-25	24.3122	9.54657	2.71311	P84	CC				1	1
1420542_at	chr16:91503091-91507858 (-) // 99.91 // qC3.3	1420542_at	16	-91504589	Dnajc28	DnaJ (Hsp40) homolog, subfamily C, member 28	NM_138664//NP_619605	BC005604	0.807029	2.84037	4.69805	2.28628e-05	0.0171856	2.43214	3.43212	2.62509	P84	CB				1		1
1416127_a_at	chr1:75191712-75200155 (-) // 95.13 // qC3	1416127_a_at	1	-75191043	Dnpep	aspartyl aminopeptidase	NM_016878//NP_058574	NM_016878	0.646229	9.21811	4.5289	4.00624e-05	0.0316992	2.02796	8.91171	8.26548	P84	HIPP				1			1
1426739_at	chr16:91567917-91577611 (-) // 99.14 // qC3.3	1426739_at	16	-91568125	Donson	downstream neighbor of SON	NM_021720//NP_068366	BQ174742	0.914002	6.7528	5.62638	9.64e-07	0.00869182	2.40313	7.23678	6.32278	P30	CC			1		1
1426739_at	chr16:91567917-91577611 (-) // 99.14 // qC3.3	1426739_at	16	-91568125	Donson	downstream neighbor of SON	NM_021720//NP_068366	BQ174742	0.92189	6.7528	5.67493	8.14123e-07	0.00183589	5.42714	6.917	5.99511	P84	HIPP				1			1
1426739_at	chr16:91567917-91577611 (-) // 99.14 // qC3.3	1426739_at	16	-91568125	Donson	downstream neighbor of SON	NM_021720//NP_068366	BQ174742	0.751407	6.7528	4.62548	2.91053e-05	0.0208362	2.22673	6.79176	6.04035	P84	CB				1		1
1426739_at	chr16:91567917-91577611 (-) // 99.14 // qC3.3	1426739_at	16	-91568125	Donson	downstream neighbor of SON	NM_021720//NP_068366	BQ174742	0.908113	6.7528	5.59013	1.09267e-06	0.00352005	4.62895	7.35467	6.44656	P15	CB		1				1
1426739_at	chr16:91567917-91577611 (-) // 99.14 // qC3.3	1426739_at	16	-91568125	Donson	downstream neighbor of SON	NM_021720//NP_068366	BQ174742	0.809408	6.7528	4.98252	8.78559e-06	0.0264159	2.50445	7.29522	6.48581	P1	HIPP	1						1
1426739_at	chr16:91567917-91577611 (-) // 99.14 // qC3.3	1426739_at	16	-91568125	Donson	downstream neighbor of SON	NM_021720//NP_068366	BQ174742	0.822549	6.7528	4.52885	4.00684e-05	0.0198585	2.05052	7.55525	6.7327	P1	CB	1					1
1428330_at	chr16:93692003-93699128 (+) // 99.19 // qC4	1428330_at	16	93600446	Dopey2	dopey family member 2	NM_026700//NP_080976//NM_027293//NP_081569	AK012087	0.679992	8.82188	4.71183	2.18353e-05	0.0492398	2.0286	8.6381	7.95811	P1	CC	1				1
1428330_at	chr16:93692003-93699128 (+) // 99.19 // qC4	1428330_at	16	93600446	Dopey2	dopey family member 2	NM_026700//NP_080976//NM_027293//NP_081569	AK012087	0.683745	8.82188	4.73784	2.00187e-05	0.0279481	2.56462	9.32607	8.64232	P15	HIPP		1					1
1428330_at	chr16:93692003-93699128 (+) // 99.19 // qC4	1428330_at	16	93600446	Dopey2	dopey family member 2	NM_026700//NP_080976//NM_027293//NP_081569	AK012087	0.851638	8.82188	5.90121	3.7022e-07	0.00417432	2.82132	9.49589	8.64426	P30	HIPP			1				1
1428330_at	chr16:93692003-93699128 (+) // 99.19 // qC4	1428330_at	16	93600446	Dopey2	dopey family member 2	NM_026700//NP_080976//NM_027293//NP_081569	AK012087	0.770654	8.82188	5.34005	2.59145e-06	0.00432877	4.41869	9.40513	8.63447	P84	HIPP				1			1
1428330_at	chr16:93692003-93699128 (+) // 99.19 // qC4	1428330_at	16	93600446	Dopey2	dopey family member 2	NM_026700//NP_080976//NM_027293//NP_081569	AK012087	0.829073	8.82188	5.74485	6.3844e-07	0.00221495	5.05424	9.51822	8.68915	P15	CB		1				1
1428330_at	chr16:93692003-93699128 (+) // 99.19 // qC4	1428330_at	16	93600446	Dopey2	dopey family member 2	NM_026700//NP_080976//NM_027293//NP_081569	AK012087	0.99901	8.82188	6.92239	1.03177e-08	9.30673e-05	7.29554	8.86444	7.86543	P1	HIPP	1						1
1428330_at	chr16:93692003-93699128 (+) // 99.19 // qC4	1428330_at	16	93600446	Dopey2	dopey family member 2	NM_026700//NP_080976//NM_027293//NP_081569	AK012087	0.696633	8.82188	4.82714	1.48407e-05	0.0278887	2.1858	9.56186	8.86523	P30	CB			1			1
1432152_at	chr4:146945303-146953883 (-) // 90.77 // qE2	1432152_at	4	-146944455	Draxin	dorsal inhibitory axon guidance protein	NM_027426//NP_081702	AK011831	-0.983094	2.62158	-6.24985	1.09313e-07	0.000154476	7.24888	2.90933	3.89243	P1	CB	1					1
1426911_at	chr18:20173672-20188495 (-) // 98.32 // qA2	1426911_at	18	-20173807	Dsc2	desmocollin 2	NM_013505//NP_038533	BC004663	0.826815	3.66694	4.85157	1.36706e-05	0.00906704	2.99935	4.67243	3.84561	P1	CB	1					1
1441082_at	chr16:96697042-96697426 (-) // 87.44 // qC4	1441082_at	16	-96697641	Dscam	Down syndrome cell adhesion molecule	NM_031174//NP_112451	BE947485	1.6035	5.39692	5.31534	2.82122e-06	0.00605905	4.23837	6.63398	5.03049	P15	HIPP		1					1
1449411_at	chr16:96697641-97275645 (-) // 99.12 // qC4	1449411_at	16	-96697641	Dscam	Down syndrome cell adhesion molecule	NM_031174//NP_112451	NM_031174	1.52333	7.33567	5.38325	2.23348e-06	0.00585989	4.43749	8.76153	7.2382	P15	HIPP		1					1
1449411_at	chr16:96697641-97275645 (-) // 99.12 // qC4	1449411_at	16	-96697641	Dscam	Down syndrome cell adhesion molecule	NM_031174//NP_112451	NM_031174	1.22317	7.33567	4.32252	7.87122e-05	0.0432927	1.38016	6.25148	5.02831	P84	CB				1		1
1415745_a_at	chr16:94606523-94635241 (-) // 99.37 // qC4	1415745_a_at	16	-94606585	Dscr3	Down syndrome critical region gene 3	NM_007834//NP_031860	NM_007834	0.888493	7.58423	4.4752	4.78076e-05	0.038503	1.81995	7.85126	6.96277	P15	HIPP		1					1
1415745_a_at	chr16:94606523-94635241 (-) // 99.37 // qC4	1415745_a_at	16	-94606585	Dscr3	Down syndrome critical region gene 3	NM_007834//NP_031860	NM_007834	1.01102	7.58423	5.09236	6.04991e-06	0.0183018	1.31418	7.98514	6.97412	P30	HIPP			1				1
1415745_a_at	chr16:94606523-94635241 (-) // 99.37 // qC4	1415745_a_at	16	-94606585	Dscr3	Down syndrome critical region gene 3	NM_007834//NP_031860	NM_007834	0.938574	7.58423	4.72744	2.07263e-05	0.0198888	2.60357	7.78908	6.8505	P84	HIPP				1			1
1415745_a_at	chr16:94606523-94635241 (-) // 99.37 // qC4	1415745_a_at	16	-94606585	Dscr3	Down syndrome critical region gene 3	NM_007834//NP_031860	NM_007834	0.934421	7.58423	4.70652	2.22253e-05	0.0258248	2.22416	8.00547	7.07105	P15	CB		1				1
1415745_a_at	chr16:94606523-94635241 (-) // 99.37 // qC4	1415745_a_at	16	-94606585	Dscr3	Down syndrome critical region gene 3	NM_007834//NP_031860	NM_007834	0.965106	7.58423	4.34788	7.2485e-05	0.0320505	1.52792	8.5137	7.5486	P1	CB	1					1
1430228_at	chr1:193274621-193276128 (-) // 99.73 // qH6	1430228_at	1	-193237979	Dtl	denticleless homolog (Drosophila)	NM_029766//NP_084042	AV308327	-0.668237	2.04453	-10.5218	5.49327e-14	3.0969e-10	19.5108	2.21768	2.88592	P1	CB	1					1
1456652_at	chr1:193396792-193397548(-) //11.31//q31.2	1456652_at	1	-193237979	Dtl	denticleless homolog (Drosophila)	NM_029766//NP_084042	BB293562	-0.717695	4.09093	-4.74954	1.92507e-05	0.0112756	2.69727	4.17259	4.89029	P1	CB	1					1
1443864_at	chr1:193238107-193242078 (-) // 95.54 // qH6	1443864_at	1	-193237979	Dtl	denticleless homolog (Drosophila)	NM_029766//NP_084042	BG070404	-0.539342	2.83465	-5.54139	1.29363e-06	0.00129653	5.07871	2.94969	3.48903	P1	CB	1					1
1458643_at	chr5:121131597-121132073(+) //13.66//q23.1	1458643_at	5	-120940880	Dtx1	deltex 1 homolog (Drosophila)	NM_008052//NP_032078	AI551217	1.63635	3.87031	4.51427	4.20415e-05	0.0366532	1.9299	5.59593	3.95957	P15	HIPP		1					1
1440096_at	chr13:49544143-49544669 (+) // 82.7 // qA5	1440096_at	13	49516746	Ecm2	extracellular matrix protein 2, female organ and adipocyte specific	NM_001012324//NP_001012324	BB005258	0.858877	3.04229	4.39645	6.18733e-05	0.040903	1.64849	4.02977	3.17089	P84	HIPP				1			1
1440085_at	chrX:93536555-93537187 (-) // 97.98 // qC3	1440085_at	X	-93538639	Eda2r	ectodysplasin A2 isoform receptor	NM_175540//NP_780749	AV246296	0.676026	3.07044	5.74715	6.33348e-07	0.00068011	5.70724	5.60739	4.93137	P1	CB	1					1
1430339_at	chr12:100118580-100285431 (-) // 97.77 // qE	1430339_at	12	-100118580	Efcab11	EF-hand calcium binding domain 11	NM_030172//NP_084448	AK011507	0.826656	3.15509	7.24814	3.29603e-09	7.43271e-06	10.2952	5.20195	4.37529	P1	CB	1					1
1419332_at	chrX:161867102-161929817 (-) // 99.63 // qF5	1419332_at	X	-161867111	Egfl6	EGF-like-domain, multiple 6	NM_019397//NP_062270	NM_019397	0.986483	3.12897	4.98065	8.84141e-06	0.00664594	3.38396	5.82678	4.8403	P1	CB	1					1
1451530_at	chr11:16652270-16813907 (+) // 99.31 // qA2	1451530_at	11	16652205	Egfr	epidermal growth factor receptor	NM_007912//NP_031938//NM_207655//NP_997538	U03425	-0.953012	3.09199	-5.49965	1.49457e-06	0.00146536	4.95154	3.45082	4.40383	P1	CB	1					1
1416804_at	chr19:5707556-5726270 (-) // 92.51 // qA	1416804_at	19	-5708051	Ehbp1l1	EH domain binding protein 1-like 1	NM_053252//NP_444482	NM_053252	1.48361	4.64786	4.53754	3.89371e-05	0.0358388	1.99552	5.84182	4.35821	P15	HIPP		1					1
1434489_at	chr8:108194755-108199122 (+) // 96.18 // qD3	1434489_at	8	108194737	Elmo3	engulfment and cell motility 3, ced-12 homolog (C. elegans)	NM_172760//NP_766348	AI481208	-0.528926	3.63047	-4.70831	2.20936e-05	0.0171801	2.46125	4.02642	4.55534	P84	CB				1		1
1435054_at	chr11:94461085-94462095 (-) // 93.33 // qD	1435054_at	11	-94461091	Eme1	essential meiotic endonuclease 1 homolog 1 (S. pombe)	NM_177752//NP_808420	BG064903	-0.676035	2.93209	-5.01642	7.83173e-06	0.00598676	3.49097	3.01819	3.69422	P1	CB	1					1
1436965_at	chr2:160597456-160599502 (-) // 95.47 // qH2	1436965_at	2	-160597878	Emilin3	elastin microfibril interfacer 3	NM_182840//NP_878260	BG076147	-0.825366	3.54112	-4.84027	1.42e-05	0.0120837	2.83724	3.98043	4.8058	P84	CB				1		1
1460074_x_at	chr13:19599295-19599780 (-) // 77.48 // qA2	1460074_x_at	13	-19599170	Epdr2	ependymin related protein 2 (zebrafish)	NM_134065//NP_598826	AV006210	0.969304	5.26748	4.27223	9.26391e-05	0.0376407	1.31179	4.58996	3.62065	P1	CB	1					1
1452406_x_at	---	1452406_x_at	X	NA	Erdr1	erythroid differentiation regulator 1	NM_133362//NP_579940	AJ007909	5.769	9.78371	5.09057	6.08692e-06	0.0183018	1.31082	10.7364	4.96744	P30	HIPP			1				1
1452406_x_at	---	1452406_x_at	X	NA	Erdr1	erythroid differentiation regulator 1	NM_133362//NP_579940	AJ007909	5.60895	9.78371	4.94934	9.83e-06	0.0339464	1.11647	10.787	5.17805	P30	CC			1		1
1452406_x_at	---	1452406_x_at	X	NA	Erdr1	erythroid differentiation regulator 1	NM_133362//NP_579940	AJ007909	5.68931	9.78371	5.02025	7.73068e-06	0.0193701	2.66943	11.2438	5.55448	P30	CB			1			1
1452975_at	chr3:130606723-130624869 (+) // 95.44 // qG3	1452975_at	3	130606729	Etnppl	ethanolamine phosphate phospholyase	NM_027907//NP_082183	AK005060	1.5928	5.47853	4.62355	2.92923e-05	0.0249267	2.30142	7.64561	6.05281	P84	HIPP				1			1
1431406_at	chr3:130606753-130610783 (+) // 97.08 // qG3	1431406_at	3	130606729	Etnppl	ethanolamine phosphate phospholyase	NM_027907//NP_082183	BC022644	1.16992	3.04331	7.07242	6.09738e-09	1.61763e-05	9.35003	4.38592	3.216	P84	CB				1		1
1416268_at	chr16:95811218-95829847 (+) // 98.86 // qC4	1416268_at	16	95811283	Ets2	E26 avian leukemia oncogene 2, 3' domain	NM_011809//NP_035939	BC005486	0.795814	9.07237	4.38161	6.49429e-05	0.0380388	1.54377	10.1793	9.38348	P84	CB				1		1
1416268_at	chr16:95811218-95829847 (+) // 98.86 // qC4	1416268_at	16	95811283	Ets2	E26 avian leukemia oncogene 2, 3' domain	NM_011809//NP_035939	BC005486	0.866837	9.07237	4.77265	1.78173e-05	0.0238603	2.40157	9.93335	9.06651	P15	CB		1				1
1427953_at	chr7:79265824-79323777 (+) // 98.79 // qD2	1427953_at	7	79265865	Fanci	Fanconi anemia, complementation group I	NM_145946//NP_666058	BM249388	-1.01794	2.88962	-8.26185	9.80037e-11	3.15719e-07	13.3067	3.0893	4.10724	P1	CB	1					1
1448130_at	chr14:17324424-17326086 (+) // 92.0 // qA2 /// chr14:62100512-62132020 (-) // 97.96 // qD1	1448130_at	14	-62099262	Fdft1	farnesyl diphosphate farnesyl transferase 1	NM_010191//NP_034321	NM_010191	0.613098	9.22217	4.43854	5.39153e-05	0.0398628	1.76867	9.21832	8.60522	P84	HIPP				1			1
1433963_a_at	chr19:7066050-7086513 (-) // 96.38 // qA	1433963_a_at	19	-7066021	Fermt3	fermitin family homolog 3 (Drosophila)	NM_153795//NP_722490	BG066664	0.630438	3.09364	5.9882	2.73216e-07	0.00205372	6.22201	3.68091	3.05047	P15	HIPP		1					1
1441350_at	chr7:144652692-144653759 (+) // 92.96 // qF5	1441350_at	7	144648097	Fgf3	fibroblast growth factor 3	NM_008007//NP_032033	AV302620	0.434874	3.33676	4.3793	6.54348e-05	0.0298098	1.61809	7.55733	7.12245	P1	CB	1					1
1435557_at	chr8:108218291-108221003 (-) // 96.73 // qD3	1435557_at	8	-108218293	Fhod1	formin homology 2 domain containing 1	NM_177699//NP_808367	AV298805	-0.396606	2.34593	-4.82162	1.51187e-05	0.00960375	2.9105	2.38189	2.7785	P1	CB	1					1
1438953_at	chrX:159744767-159745074 (+) // 99.35 // qF5	1438953_at	X	159717652	Figf	c-fos induced growth factor	NM_010216//NP_034346	BB359521	1.33294	3.0759	5.20689	4.0921e-06	0.00768991	3.92117	4.36701	3.03407	P15	HIPP		1					1
1438954_x_at	chrX:159744767-159745074 (+) // 99.35 // qF5	1438954_x_at	X	159717652	Figf	c-fos induced growth factor	NM_010216//NP_034346	BB359521	1.56541	3.17434	4.67716	2.45107e-05	0.029091	2.39146	4.47023	2.90482	P15	HIPP		1					1
1449528_at	chrX:159717405-159746751 (+) // 98.37 // qF5	1449528_at	X	159717652	Figf	c-fos induced growth factor	NM_010216//NP_034346	NM_010216	0.512743	3.40689	4.85764	1.33939e-05	0.020136	2.90827	3.80578	3.29304	P15	HIPP		1					1
1448834_at	chr6:128328583-128341505 (+) // 96.09 // qF3	1448834_at	6	128328594	Foxm1	forkhead box M1	NM_008021//NP_032047	NM_008021	-1.05478	3.55419	-6.1058	1.81071e-07	0.000243253	6.80676	5.60795	6.66273	P1	CB	1					1
1418532_at	chr11:102420544-102424400 (+) // 98.55 // qE1	1418532_at	11	102420624	Fzd2	frizzled homolog 2 (Drosophila)	NM_020510//NP_065256	BB371406	-1.30363	2.34882	-4.28179	8.98195e-05	0.0368268	1.33902	4.05057	5.3542	P1	CB	1					1
1440342_at	---	1440342_at	X	-169975043	G530011O06Rik	RIKEN cDNA G530011O06 gene	NM_010797//NP_034927	BB276544	3.28655	6.37279	4.80397	1.6e-05	0.0482326	0.839728	8.1831	4.89655	P30	CC			1		1
1443942_at	chr3:95279346-95280447 (-) // 67.39 // qF2.1	1443942_at	3	-95272855	Gabpb2	GA repeat binding protein, beta 2	NM_172512//NP_766100	BF318475	-1.73623	3.99496	-4.8783	1.24939e-05	0.0256131	2.31362	4.55088	6.28711	P30	CB			1			1
1424436_at	chr16:91522263-91535783 (-) // 97.0 // qC3.3	1424436_at	16	-91510257	Gart	phosphoribosylglycinamide formyltransferase	NM_010256//NP_034386	U01023	1.03012	6.97853	4.67728	2.45006e-05	0.0269512	2.1459	7.33232	6.30219	P15	CB		1				1
1416283_at	chr16:91510253-91535831 (-) // 99.43 // qC3.3	1416283_at	16	-91510257	Gart	phosphoribosylglycinamide formyltransferase	NM_010256//NP_034386	NM_010256	1.20403	7.15371	5.37788	2.27517e-06	0.0128265	1.84928	7.39242	6.18839	P30	HIPP			1				1
1424436_at	chr16:91522263-91535783 (-) // 97.0 // qC3.3	1424436_at	16	-91510257	Gart	phosphoribosylglycinamide formyltransferase	NM_010256//NP_034386	U01023	1.30339	6.97853	5.91804	3.491e-07	0.000507895	5.97505	7.1554	5.85201	P84	CB				1		1
1416283_at	chr16:91510253-91535831 (-) // 99.43 // qC3.3	1416283_at	16	-91510257	Gart	phosphoribosylglycinamide formyltransferase	NM_010256//NP_034386	NM_010256	1.17191	7.15371	5.2344	3.72434e-06	0.00799863	3.65388	8.0114	6.83949	P15	CB		1				1
1418240_at	chr3:142557987-142575394 (+) // 97.59 // qH1	1418240_at	3	142558048	Gbp2	guanylate nucleotide binding protein 2	NM_010260//NP_034390	NM_010260	0.622054	3.06558	4.44959	5.19988e-05	0.0335028	1.73292	3.79547	3.17342	P84	CB				1		1
1435906_x_at	chr3:142575055-142575392 (+) // 94.66 // qH1	1435906_x_at	3	142558048	Gbp2	guanylate nucleotide binding protein 2	NM_010260//NP_034390	BE197524	1.19154	3.7176	7.90998	3.2942e-10	1.35065e-06	11.7352	5.00922	3.81768	P84	CB				1		1
1418392_a_at	chr3:142497411-142510597 (+) // 98.86 // qH1	1418392_a_at	3	142497536	Gbp4	guanylate nucleotide binding protein 4	NM_018734//NP_061204	NM_018734	1.47719	4.88556	6.12558	1.68953e-07	0.000272141	6.58503	6.01845	4.54126	P84	CB				1		1
1438676_at	chr5:105456353-105534053 (-) // 82.92 // qE5	1438676_at	5	-105455208	Gbp6	guanylate binding protein 6	NM_194336//NP_919317	BM241485	2.26639	3.48626	9.91421	3.88052e-13	2.50022e-09	17.0502	5.8168	3.55041	P84	CB				1		1
1447927_at	chr5:105455206-105456166 (-) // 56.66 // qE5 /// chr5:105511003-105511963 (-) // 56.66 // qE5	1447927_at	5	-105455208	Gbp6	guanylate binding protein 6	NM_194336//NP_919317	BG092512	3.46525	3.11167	12.7235	6.83079e-17	1.02692e-12	23.3672	6.62753	3.16228	P84	CB				1		1
1419139_at	chr2:155632467-155636796 (-) // 98.71 // qH1	1419139_at	2	-155632467	Gdf5	growth differentiation factor 5	NM_008109//NP_032135	NM_008109	0.797225	2.8596	8.58627	3.23511e-11	3.64767e-07	11.1111	5.50547	4.70824	P1	HIPP	1						1
1460540_at	chr16:93875880-93876317(+) // 99.31 // qC4	1460540_at	17	91088493	Gm10308	predicted gene 10308	NA	AK006863	-0.336878	2.6296	-4.29491	8.6085e-05	0.0497759	1.36032	2.60623	2.94311	P84	HIPP				1			1
1439668_at	chr11:112608870-112614991 (-) // 65.21 // qE2	1439668_at	11	-112792731	Gm11681	predicted gene 11681	NA	BE954985	1.91824	2.85022	10.4712	6.45386e-14	1.45538e-09	19.1085	5.8303	3.91206	P84	HIPP				1			1
1440562_at	chr15:81628044-81628756 (-) // 98.45 // qE1	1440562_at	15	NA	Gm17597	NA	NA	BB308531	-0.711945	2.79978	-6.02504	2.40196e-07	0.000361103	6.28954	2.99191	3.70386	P84	CB				1		1
1435294_at	chr3:96256188-96256948 (-) // 81.06 // qF2.1	1435294_at	3	96247441	Gm17690	predicted gene, 17690	NM_181409//NP_852074	BB037102	-0.422709	2.65573	-4.2915	8.70387e-05	0.0363475	1.36672	2.71916	3.14187	P1	CB	1					1
1440306_at	chr8:79892118-79892811 (+) // 99.71 // qC1	1440306_at	8	NA	Gm20004	predicted gene, 20004	XM_899576//XP_904669//XM_905890//XP_910983//XM_983321//XP_988415	BB134965	-1.02202	3.56719	-5.21787	3.94126e-06	0.00555483	4.05297	3.93646	4.95847	P84	HIPP				1			1
1441382_at	chrX:53843453-53844165 (-) // 100.0 // qA5	1441382_at	X	-53843453	Gpr101	G protein-coupled receptor 101	NM_001033360//NP_001028532	BB077045	1.57355	3.16732	5.33975	2.59413e-06	0.00585989	4.30991	5.19424	3.62069	P15	HIPP		1					1
1425457_a_at	chr11:11830510-11937397 (-) // 97.16 // qA1	1425457_a_at	11	-11830510	Grb10	growth factor receptor bound protein 10	NM_010345//NP_034475	AF022072	-1.09246	3.2632	-7.41959	1.81081e-09	4.80407e-06	10.812	3.65968	4.75215	P1	CB	1					1
1428767_at	chr15:75689597-75694661 (+) // 96.99 // qD3	1428767_at	15	75689593	Gsdmdc1	gasdermin domain containing 1	NM_026960//NP_081236	AK007710	-0.860326	2.98752	-7.99471	2.45801e-10	6.92868e-07	12.5242	3.05623	3.91656	P1	CB	1					1
1422072_a_at	chr3:108067282-108071772 (-) // 99.87 // qF2.3	1422072_a_at	3	-108066903	Gstm6	glutathione S-transferase, mu 6	NM_008184//NP_032210	NM_008184	1.62867	2.71753	6.67984	2.41696e-08	0.000155725	8.4701	4.78991	3.16124	P84	HIPP				1			1
1433528_at	chr9:69814453-69822030 (+) // 87.65 // qD	1433528_at	9	69811713	Gtf2a2	general transcription factor II A, 2	NM_001039519//NP_001034608	BG075741	0.618612	9.80645	4.69973	2.27344e-05	0.0212243	2.52279	9.32125	8.70264	P84	HIPP				1			1
1425336_x_at	chr17:34132972-34137228(-) //84.4//q12	1425336_x_at	17	-33996012	H2-K1	histocompatibility 2, K1, K region	NM_001001892//NP_001001892	BC011306	1.7559	5.25685	5.24483	3.59362e-06	0.00536027	4.13354	6.6965	4.9406	P84	HIPP				1			1
1418536_at	chr17:35047241-35082612 (+) // 94.13 // qB1 /// chr17:35002146-35006623 (+) // 92.34 // qB1	1418536_at	17	35002151	H2-Q7	histocompatibility 2, Q region locus 7	NM_023124//NP_075613	M29881	1.4763	2.9414	5.85279	4.38354e-07	0.000617819	5.78332	4.28973	2.81343	P84	CB				1		1
1418536_at	chr17:35047241-35082612 (+) // 94.13 // qB1 /// chr17:35002146-35006623 (+) // 92.34 // qB1	1418536_at	17	35002151	H2-Q7	histocompatibility 2, Q region locus 7	NM_023124//NP_075613	M29881	1.58218	2.9414	5.61033	1.01874e-06	0.00598097	3.38578	4.22672	2.64454	P84	CC				1	1
1419235_s_at	chr10:119486701-119516011 (-) // 98.59 // qD2	1419235_s_at	10	-119486667	Helb	helicase (DNA) B	NM_080446//NP_536694	BG070273	0.804203	3.8963	4.58288	3.35191e-05	0.023621	2.10659	4.40124	3.59704	P84	CB				1		1
1453361_at	chr19:39014536-39015916 (+) // 99.42 // qC3	1453361_at	19	38996133	Hells	helicase, lymphoid specific	NM_008234//NP_032260	BM213590	1.11743	2.93613	4.17531	0.000126566	0.0487883	1.03708	4.58671	3.46928	P1	CB	1					1
1450868_at	chr8:27409980-27442217 (-) // 99.02 // qA2	1450868_at	8	-27410003	Hgsnat	heparan-alpha-glucosaminide N-acetyltransferase	NM_133970//NP_598731	BF468249	0.609156	8.44041	4.29685	8.55456e-05	0.0497759	1.3658	8.65542	8.04627	P84	HIPP				1			1
1445565_at	chr13:23626440-23626969 (-) // 99.06 // qA3.1	1445565_at	13	-23591207	Hist1h2be	histone 1, H2be	NM_178194//NP_835501	BE688907	1.09595	4.57528	5.59864	1.0609e-06	0.00598097	3.3596	5.51308	4.41713	P84	CC				1	1
1438307_at	chr8:60407447-60408142 (+) // 87.78 // qB2	1438307_at	8	57511843	Hmgb2	high mobility group box 2	NA	AV317732	1.55025	2.5648	11.6011	1.91282e-15	2.87567e-11	22.1809	4.88407	3.33382	P1	CB	1					1
1438940_x_at	chr16:96226497-96226794 (-) // 86.5 // qC4	1438940_x_at	16	-96226498	Hmgn1	high mobility group nucleosomal binding domain 1	NM_008251//NP_032277	AV170171	0.757413	9.4201	4.92477	1.06811e-05	0.0166113	2.81176	10.0552	9.29782	P15	CB		1				1
1422495_a_at	chr11:104386546-104387737 (-) // 46.52 // qE1	1422495_a_at	16	-96226498	Hmgn1	high mobility group nucleosomal binding domain 1	NM_008251//NP_032277	NM_008251	0.960708	11.1832	6.04673	2.22652e-07	0.00111576	5.88403	12.0677	11.107	P15	CB		1				1
1422495_a_at	chr11:104386546-104387737 (-) // 46.52 // qE1	1422495_a_at	16	-96226498	Hmgn1	high mobility group nucleosomal binding domain 1	NM_008251//NP_032277	NM_008251	0.818699	11.1832	5.15292	4.92125e-06	0.00672586	3.85919	11.0756	10.2569	P84	HIPP				1			1
1422495_a_at	chr11:104386546-104387737 (-) // 46.52 // qE1	1422495_a_at	16	-96226498	Hmgn1	high mobility group nucleosomal binding domain 1	NM_008251//NP_032277	NM_008251	0.683892	11.1832	4.30444	8.34667e-05	0.0450297	1.33027	11.3563	10.6724	P84	CB				1		1
1455897_x_at	chr7:10773183-10773513 (+) // 94.89 // qA1	1455897_x_at	16	-96226498	Hmgn1	high mobility group nucleosomal binding domain 1	NM_008251//NP_032277	BF464696	1.06812	11.9385	5.18261	4.4465e-06	0.00911553	3.51248	12.8236	11.7555	P15	CB		1				1
1419210_at	chr6:114374367-114446856 (+) // 99.88 // qE3	1419210_at	6	114363530	Hrh1	histamine receptor H 1	NM_008285//NP_032311	AF388053	-0.819691	2.39815	-5.23747	3.68534e-06	0.015083	2.54997	2.61889	3.43858	P84	CC				1	1
1418268_at	chr9:48651145-48662968 (-) // 97.17 // qA5.3	1418268_at	9	-48651145	Htr3a	5-hydroxytryptamine (serotonin) receptor 3A	NM_013561//NP_038589	NM_013561	0.925081	2.94239	4.71588	2.15419e-05	0.0279481	2.5019	3.6899	2.76482	P15	HIPP		1					1
1418268_at	chr9:48651145-48662968 (-) // 97.17 // qA5.3	1418268_at	9	-48651145	Htr3a	5-hydroxytryptamine (serotonin) receptor 3A	NM_013561//NP_038589	NM_013561	0.964473	2.94239	4.9167	1.09762e-05	0.012074	3.15882	3.85827	2.8938	P84	HIPP				1			1
1418260_at	chr16:90275366-90388412 (+) // 96.93 // qC3.3	1418260_at	16	90275255	Hunk	hormonally upregulated Neu-associated kinase	NM_015755//NP_056570	NM_015755	1.16483	7.38051	5.52008	1.39262e-06	0.00261702	4.95989	7.89217	6.72734	P84	HIPP				1			1
1418260_at	chr16:90275366-90388412 (+) // 96.93 // qC3.3	1418260_at	16	90275255	Hunk	hormonally upregulated Neu-associated kinase	NM_015755//NP_056570	NM_015755	1.09929	7.38051	5.20951	4.05569e-06	0.0140705	3.06779	9.35788	8.25859	P1	HIPP	1						1
1454757_s_at	chr12:103835310-103841290 (+) // 93.84 // qE	1454757_s_at	12	103835260	Ifi27	interferon, alpha-inducible protein 27	NM_026790//NP_081066//NM_194066//NP_919042//NM_194067//NP_919043//NM_194068//NP_919044//NM_194069//NP_919045	AW554405	1.79901	6.94659	5.1507	4.95859e-06	0.00496972	3.73119	8.77237	6.97336	P84	CB				1		1
1426278_at	chr12:103843216-103844562 (-) // 82.13 // qE	1426278_at	12	-103843218	Ifi27l2a	interferon, alpha-inducible protein 27 like 2A	NM_029803//NP_084079	AY090098	1.93574	3.81808	6.06807	2.06633e-07	0.000321357	6.416	5.62418	3.68844	P84	CB				1		1
1450783_at	chr19:34706867-34715719 (+) // 83.15 // qC1	1450783_at	19	34706885	Ifit1	interferon-induced protein with tetratricopeptide repeats 1	NM_008331//NP_032357	NM_008331	0.856792	1.88871	20.8675	1.59555e-25	3.59805e-21	35.2171	2.69537	1.83858	P84	CB				1		1
1449025_at	chr19:34649527-34679398 (+) // 96.69 // qC1 /// chr19:34673929-34679214 (+) // 89.53 // qC1	1449025_at	19	34649550	Ifit3	interferon-induced protein with tetratricopeptide repeats 3	NM_010501//NP_034631	NM_010501	1.26312	5.40342	5.06158	6.71793e-06	0.00841626	3.58753	6.85501	5.59189	P84	HIPP				1			1
1449025_at	chr19:34649527-34679398 (+) // 96.69 // qC1 /// chr19:34673929-34679214 (+) // 89.53 // qC1	1449025_at	19	34649550	Ifit3	interferon-induced protein with tetratricopeptide repeats 3	NM_010501//NP_034631	NM_010501	1.93801	5.40342	7.76601	5.42432e-10	1.88186e-06	11.3309	8.81311	6.8751	P84	CB				1		1
1449026_at	chr16:91374104-91396104 (+) // 94.36 // qC3.3	1449026_at	16	91374107	Ifnar1	interferon (alpha and beta) receptor 1	NM_010508//NP_034638	NM_010508	1.11625	7.74951	4.89988	1.16173e-05	0.0194057	3.02993	8.13223	7.01598	P15	HIPP		1					1
1449026_at	chr16:91374104-91396104 (+) // 94.36 // qC3.3	1449026_at	16	91374107	Ifnar1	interferon (alpha and beta) receptor 1	NM_010508//NP_034638	NM_010508	1.16796	7.74951	5.12686	5.38e-06	0.0242593	1.45468	8.19689	7.02893	P30	CC			1		1
1449026_at	chr16:91374104-91396104 (+) // 94.36 // qC3.3	1449026_at	16	91374107	Ifnar1	interferon (alpha and beta) receptor 1	NM_010508//NP_034638	NM_010508	1.10485	7.74951	4.84984	1.37501e-05	0.0119981	2.86462	7.80392	6.69907	P84	CB				1		1
1442222_at	chr16:91379853-91380544 (+) // 85.03 // qC3.3	1442222_at	16	91374107	Ifnar1	interferon (alpha and beta) receptor 1	NM_010508//NP_034638	BB206335	1.11787	7.51982	4.59997	3.16743e-05	0.0303945	1.93961	8.12581	7.00794	P15	CB		1				1
1449026_at	chr16:91374104-91396104 (+) // 94.36 // qC3.3	1449026_at	16	91374107	Ifnar1	interferon (alpha and beta) receptor 1	NM_010508//NP_034638	NM_010508	1.28904	7.74951	5.06101	6.73108e-06	0.0200889	2.15446	8.2935	7.00446	P84	CC				1	1
1427691_a_at	chr16:91261757-91294225 (+) // 99.65 // qC3.3	1427691_a_at	16	91261757	Ifnar2	interferon (alpha and beta) receptor 2	NM_010509//NP_034639	Y09864	1.4856	5.02998	4.67773	2.44644e-05	0.029091	2.39308	6.01657	4.53097	P15	HIPP		1					1
1440169_x_at	chr16:91294136-91294444 (+) // 95.9 // qC3.3	1440169_x_at	16	91261757	Ifnar2	interferon (alpha and beta) receptor 2	NM_010509//NP_034639	BB522265	1.49427	4.07322	4.55541	3.67067e-05	0.0344897	2.04598	5.33572	3.84145	P15	HIPP		1					1
1451462_a_at	chr16:91261650-91282899 (+) // 97.8 // qC3.3	1451462_a_at	16	91261757	Ifnar2	interferon (alpha and beta) receptor 2	NM_010509//NP_034639	AF013486	0.920066	6.96629	4.77498	1.76789e-05	0.0419651	0.718802	7.59754	6.67747	P30	HIPP			1				1
1451462_a_at	chr16:91261650-91282899 (+) // 97.8 // qC3.3	1451462_a_at	16	91261757	Ifnar2	interferon (alpha and beta) receptor 2	NM_010509//NP_034639	AF013486	0.991033	6.96629	5.14328	5.09e-06	0.0242593	1.48597	7.27078	6.27974	P30	CC			1		1
1451462_a_at	chr16:91261650-91282899 (+) // 97.8 // qC3.3	1451462_a_at	16	91261757	Ifnar2	interferon (alpha and beta) receptor 2	NM_010509//NP_034639	AF013486	1.43273	6.96629	7.43563	1.71223e-09	1.93058e-05	10.7325	7.53333	6.1006	P84	HIPP				1			1
1451462_a_at	chr16:91261650-91282899 (+) // 97.8 // qC3.3	1451462_a_at	16	91261757	Ifnar2	interferon (alpha and beta) receptor 2	NM_010509//NP_034639	AF013486	0.934145	6.96629	4.84805	1.38335e-05	0.0119981	2.85948	7.49264	6.5585	P84	CB				1		1
1451462_a_at	chr16:91261650-91282899 (+) // 97.8 // qC3.3	1451462_a_at	16	91261757	Ifnar2	interferon (alpha and beta) receptor 2	NM_010509//NP_034639	AF013486	0.898062	6.96629	4.66078	2.58838e-05	0.0271457	2.1018	7.41587	6.5178	P15	CB		1				1
1423558_at	chr16:91435939-91453129 (+) // 87.54 // qC3.3	1423558_at	16	91435952	Ifngr2	interferon gamma receptor 2	NM_008338//NP_032364	BF537076	0.670326	5.30804	5.09677	5.95978e-06	0.00490288	3.73199	5.6487	4.97837	P1	CB	1					1
1449210_at	chr11:95777684-95822067 (-) // 97.67 // qD	1449210_at	11	-95778821	Igf2bp1	insulin-like growth factor 2 mRNA binding protein 1	NM_009951//NP_034081	BB499476	-0.598406	2.92917	-4.4054	6.00906e-05	0.0282307	1.69319	2.96401	3.56242	P1	CB	1					1
1423377_at	chr4:45830545-45847927 (-) // 99.86 // qB1	1423377_at	4	-45830576	Igfbpl1	insulin-like growth factor binding protein-like 1	NM_018741//NP_061211	BM935068	-1.76026	4.87954	-5.36402	2.38631e-06	0.00585989	4.38109	4.11836	5.87862	P15	HIPP		1					1
1450960_at	chr4:45830545-45847927 (-) // 99.86 // qB1	1450960_at	4	-45830576	Igfbpl1	insulin-like growth factor binding protein-like 1	NM_018741//NP_061211	BM935068	-1.02826	3.70917	-4.60102	3.15647e-05	0.0312521	2.17509	2.89232	3.92057	P15	HIPP		1					1
1450960_at	chr4:45830545-45847927 (-) // 99.86 // qB1	1450960_at	4	-45830576	Igfbpl1	insulin-like growth factor binding protein-like 1	NM_018741//NP_061211	BM935068	1.10921	3.70917	4.96323	9.37873e-06	0.0151068	2.91588	4.29975	3.19054	P15	CB		1				1
1433652_at	chrX:46027162-46028459 (-) // 99.08 // qA4	1433652_at	X	-46027170//-46037593//-46030975//-46027236	Igsf1	immunoglobulin superfamily, member 1	NM_177591//NP_808259//NM_177915//NP_808583//NM_183335//NP_899178//NM_183336//NP_899179	AV245981	1.73864	2.90484	7.12921	4.99752e-09	0.000112697	9.57732	5.38424	3.6456	P15	HIPP		1					1
1417141_at	chr11:58015824-58023787 (+) // 95.67 // qB1.3	1417141_at	11	58015750	Igtp	interferon gamma induced GTPase	NM_018738//NP_061208	NM_018738	1.71565	4.28517	7.41606	1.83325e-09	5.16758e-06	10.3377	6.16288	4.44723	P84	CB				1		1
1419042_at	chr18:60514585-60517998 (+) // 96.2 // qD3	1419042_at	18	60515163	Iigp1	interferon inducible GTPase 1	NM_021792//NP_068564	BM239828	0.785876	4.00073	4.41632	5.79833e-05	0.0358234	1.64022	4.7411	3.95522	P84	CB				1		1
1419043_a_at	chr18:60514585-60517998 (+) // 96.2 // qD3	1419043_a_at	18	60515163	Iigp1	interferon inducible GTPase 1	NM_021792//NP_068564	BM239828	1.52861	3.55535	5.18245	4.44896e-06	0.00466634	3.82323	4.94639	3.41777	P84	CB				1		1
1417793_at	chr11:58031191-58038974 (+) // 90.18 // qB1.3	1417793_at	11	58015831	Iigp2	interferon inducible GTPase 2	NM_019440//NP_062313	NM_019440	1.18602	3.45485	4.29936	8.48533e-05	0.0450297	1.31625	4.595	3.40898	P84	CB				1		1
1420904_at	chr6:120428848-120449350 (+) // 98.65 // qF1	1420904_at	6	120428852	Il17ra	interleukin 17 receptor A	NM_008359//NP_032385	AK010040	-1.47881	3.423	-5.68659	7.81805e-07	0.0058767	3.55635	3.75906	5.23787	P84	CC				1	1
1416200_at	chr19:29991109-30026712 (+) // 98.32 // qC1	1416200_at	19	29991133	Il33	interleukin 33	NM_133775//NP_598536	NM_133775	1.71811	6.74009	5.3775	2.27814e-06	0.00585989	4.42062	7.03837	5.32026	P15	HIPP		1					1
1434850_at	chr3:88206206-88206973 (+) // 98.33 // qF1	1434850_at	3	88082051	Iqgap3	IQ motif containing GTPase activating protein 3	XM_001001117//XP_001001117//XM_892303//XP_897396//XM_900035//XP_905128//XM_900047//XP_905140//XM_900053//XP_905146//XM_980709//XP_985803//XM_987883//XP_992977//XM_987929//XP_993023//XM_987972//XP_993066//XM_988004//XP_993098//XM_988041//XP_993135//XM_988104//XP_993198	BI083036	-0.616452	2.68798	-4.57651	3.42329e-05	0.0175827	2.18936	3.273	3.88945	P1	CB	1					1
1438721_a_at	chr7:44865725-44866758 (+) // 98.18 // qB3	1438721_a_at	7	44865701	Irf3	interferon regulatory factor 3	NM_016849//NP_058545	BB668007	0.633302	2.2678	5.38537	2.21719e-06	0.00555542	4.06701	2.87606	2.24276	P15	CB		1				1
1417244_a_at	chr7:141114502-141117743 (-) // 96.06 // qF5	1417244_a_at	7	-141114508	Irf7	interferon regulatory factor 7	NM_016850//NP_058546	NM_016850	0.368519	2.84971	4.81451	1.54837e-05	0.012932	2.76365	3.28013	2.91161	P84	CB				1		1
1421322_a_at	chr14:54558533-54563625 (+) // 75.83 // qC3	1421322_a_at	14	54558649	Irf9	interferon regulatory factor 9	NM_008394//NP_032420	NM_008394	1.63986	5.49243	5.81246	5.04521e-07	0.000669247	5.66484	6.82594	5.18608	P84	CB				1		1
1418825_at	chr11:48708667-48714772 (-) // 97.13 // qB1.2	1418825_at	11	-48708671	Irgm	immunity-related GTPase family, M	NM_008326//NP_032352	NM_008326	1.63617	4.55379	6.94938	9.38568e-09	2.35169e-05	8.99378	5.91793	4.28177	P84	CB				1		1
1436223_at	chr12:119602123-119603045 (-) // 94.66 // qF2	1436223_at	12	-119162803	Itgb8	integrin beta 8	XM_484197//XP_484197//XM_901353//XP_906446//XM_901358//XP_906451//XM_906066//XP_911159//XM_919658//XP_924751//XM_919665//XP_924758//XM_986358//XP_991452//XM_986389//XP_991483//XM_986421//XP_991515	BB504737	-1.19411	8.58896	-5.89838	3.73898e-07	0.00168632	4.78377	7.50338	8.69748	P1	HIPP	1						1
1436223_at	chr12:119602123-119603045 (-) // 94.66 // qF2	1436223_at	12	-119162803	Itgb8	integrin beta 8	XM_484197//XP_484197//XM_901353//XP_906446//XM_901358//XP_906451//XM_906066//XP_911159//XM_919658//XP_924751//XM_919665//XP_924758//XM_986358//XP_991452//XM_986389//XP_991483//XM_986421//XP_991515	BB504737	-1.34817	8.58896	-6.65939	2.59693e-08	0.000195207	7.55849	7.60196	8.95013	P15	CB		1				1
1436223_at	chr12:119602123-119603045 (-) // 94.66 // qF2	1436223_at	12	-119162803	Itgb8	integrin beta 8	XM_484197//XP_484197//XM_901353//XP_906446//XM_901358//XP_906451//XM_906066//XP_911159//XM_919658//XP_924751//XM_919665//XP_924758//XM_986358//XP_991452//XM_986389//XP_991483//XM_986421//XP_991515	BB504737	-1.22151	8.58896	-6.03371	2.33025e-07	0.00150138	5.22784	8.03397	9.25548	P30	CB			1			1
1436223_at	chr12:119602123-119603045 (-) // 94.66 // qF2	1436223_at	12	-119162803	Itgb8	integrin beta 8	XM_484197//XP_484197//XM_901353//XP_906446//XM_901358//XP_906451//XM_906066//XP_911159//XM_919658//XP_924751//XM_919665//XP_924758//XM_986358//XP_991452//XM_986389//XP_991483//XM_986421//XP_991515	BB504737	-1.03572	8.58896	-5.11599	5.58201e-06	0.0183018	1.35852	8.18877	9.22449	P30	HIPP			1				1
1436223_at	chr12:119602123-119603045 (-) // 94.66 // qF2	1436223_at	12	-119162803	Itgb8	integrin beta 8	XM_484197//XP_484197//XM_901353//XP_906446//XM_901358//XP_906451//XM_906066//XP_911159//XM_919658//XP_924751//XM_919665//XP_924758//XM_986358//XP_991452//XM_986389//XP_991483//XM_986421//XP_991515	BB504737	-1.20709	8.58896	-5.96251	2.99e-07	0.0033699	3.03439	8.22817	9.43526	P30	CC			1		1
1436223_at	chr12:119602123-119603045 (-) // 94.66 // qF2	1436223_at	12	-119162803	Itgb8	integrin beta 8	XM_484197//XP_484197//XM_901353//XP_906446//XM_901358//XP_906451//XM_906066//XP_911159//XM_919658//XP_924751//XM_919665//XP_924758//XM_986358//XP_991452//XM_986389//XP_991483//XM_986421//XP_991515	BB504737	-1.13608	8.58896	-5.61172	1.01384e-06	0.00198805	5.23626	8.20418	9.34026	P84	HIPP				1			1
1436223_at	chr12:119602123-119603045 (-) // 94.66 // qF2	1436223_at	12	-119162803	Itgb8	integrin beta 8	XM_484197//XP_484197//XM_901353//XP_906446//XM_901358//XP_906451//XM_906066//XP_911159//XM_919658//XP_924751//XM_919665//XP_924758//XM_986358//XP_991452//XM_986389//XP_991483//XM_986421//XP_991515	BB504737	-1.53541	8.58896	-7.58426	1.02007e-09	3.06709e-06	10.8168	7.93182	9.46723	P84	CB				1		1
1417297_at	chr17:26838170-26849811 (+) // 98.64 // qA3.3	1417297_at	17	26785124	Itpr3	inositol 1,4,5-triphosphate receptor 3	NM_080553//NP_542120	NM_080553	-1.00765	3.90037	-6.29212	9.42529e-08	0.000157441	7.07419	4.2515	5.25915	P84	CB				1		1
1421192_a_at	chr16:91618264-91800868 (+) // 95.85 // qC3.3	1421192_a_at	16	91671051	Itsn1	intersectin 1 (SH3 domain protein 1A)	NM_010587//NP_034717	NM_010587	0.935284	6.95717	4.62892	2.87745e-05	0.0282122	2.01676	7.86908	6.93379	P15	CB		1				1
1435885_s_at	chr16:91759528-91760516 (+) // 95.32 // qC4	1435885_s_at	16	91671051	Itsn1	intersectin 1 (SH3 domain protein 1A)	NM_010587//NP_034717	BM248471	1.18299	8.02415	5.02215	7.68101e-06	0.0131417	3.07568	9.23143	8.04845	P15	CB		1				1
1421192_a_at	chr16:91618264-91800868 (+) // 95.85 // qC3.3	1421192_a_at	16	91671051	Itsn1	intersectin 1 (SH3 domain protein 1A)	NM_010587//NP_034717	NM_010587	0.971041	6.95717	4.80589	1.59383e-05	0.0399353	0.776727	7.96908	6.99803	P30	HIPP			1				1
1452338_s_at	chr16:91743429-91760098 (+) // 99.0 // qC4	1452338_s_at	16	91671051	Itsn1	intersectin 1 (SH3 domain protein 1A)	NM_010587//NP_034717	AA172344	1.42333	7.04701	5.55816	1.22e-06	0.00917549	2.27416	6.60156	5.17823	P30	CC			1		1
1421192_a_at	chr16:91618264-91800868 (+) // 95.85 // qC3.3	1421192_a_at	16	91671051	Itsn1	intersectin 1 (SH3 domain protein 1A)	NM_010587//NP_034717	NM_010587	1.03905	6.95717	5.1425	5.09932e-06	0.00676425	3.82817	8.1947	7.15565	P84	HIPP				1			1
1425899_a_at	chr16:91671051-91759134 (+) // 94.8 // qC3.3	1425899_a_at	16	91671051	Itsn1	intersectin 1 (SH3 domain protein 1A)	NM_010587//NP_034717	AF132478	1.66949	7.79908	4.73437	2.02522e-05	0.0198564	2.62379	8.60222	6.93273	P84	HIPP				1			1
1452338_s_at	chr16:91743429-91760098 (+) // 99.0 // qC4	1452338_s_at	16	91671051	Itsn1	intersectin 1 (SH3 domain protein 1A)	NM_010587//NP_034717	AA172344	1.29791	7.04701	5.0684	6.56386e-06	0.00629865	3.49306	6.85548	5.55756	P84	CB				1		1
1421192_a_at	chr16:91618264-91800868 (+) // 95.85 // qC3.3	1421192_a_at	16	91671051	Itsn1	intersectin 1 (SH3 domain protein 1A)	NM_010587//NP_034717	NM_010587	1.00958	6.95717	4.99664	8.37513e-06	0.0264159	2.5394	6.66674	5.65716	P1	HIPP	1						1
1421192_a_at	chr16:91618264-91800868 (+) // 95.85 // qC3.3	1421192_a_at	16	91671051	Itsn1	intersectin 1 (SH3 domain protein 1A)	NM_010587//NP_034717	NM_010587	1.15553	6.95717	5.71896	6.98602e-07	0.00287845	4.43345	7.58101	6.42548	P30	CB			1			1
1452338_s_at	chr16:91743429-91760098 (+) // 99.0 // qC4	1452338_s_at	16	91671051	Itsn1	intersectin 1 (SH3 domain protein 1A)	NM_010587//NP_034717	AA172344	1.66358	7.04701	5.81049	5.07988e-07	0.00458215	3.83302	6.7621	5.09853	P84	CC				1	1
1436568_at	chr16:84706553-84708525 (+) // 89.71 // qC3.3	1436568_at	16	84657024	Jam2	junction adhesion molecule 2	NM_023844//NP_076333	AU016127	0.816872	7.15731	4.31879	7.96703e-05	0.0485569	1.42787	7.31948	6.50261	P84	HIPP				1			1
1457809_at	chr17:53128044-53128598 (+) // 67.62 // qC	1457809_at	17	53032243	Kat2b	K(lysine) acetyltransferase 2B	NM_020005//NP_064389	BM115172	1.07195	2.79965	4.7051	2.23314e-05	0.0258248	2.22033	4.2704	3.19845	P15	CB		1				1
1451214_at	chr6:56707135-56709887 (-) // 97.8 // qB3	1451214_at	6	-56707101	Kbtbd2	kelch repeat and BTB (POZ) domain containing 2	NM_145958//NP_666070	BC022962	0.366052	9.13569	4.40135	6.08913e-05	0.040903	1.66245	9.25051	8.88446	P84	HIPP				1			1
1448468_a_at	chr3:65196942-65466151 (+) // 98.63 // qE1	1448468_a_at	3	65197312	Kcnab1	potassium voltage-gated channel, shaker-related subfamily, beta member 1	NM_010597//NP_034727	AF033003	1.27476	7.93799	6.47463	4.96784e-08	8.29831e-05	7.93841	5.35966	4.0849	P1	CB	1					1
1425707_a_at	chr16:94870452-94965470 (-) // 98.82 // qC4	1425707_a_at	16	-94857480//-94940527//-94931329//-94869877	Kcnj6	potassium inwardly-rectifying channel, subfamily J, member 6	NM_001025584//NP_001020755//NM_001025585//NP_001020756//NM_001025590//NP_001020761//NM_010606//NP_034736	AB029502	1.07002	3.4027	5.13153	5.29386e-06	0.0183018	1.38768	4.45805	3.38803	P30	HIPP			1				1
1454221_a_at	chr4:116672339-116680524 (-) // 99.8 // qD2.1	1454221_a_at	4	-116657592	Kif2c	kinesin family member 2C	NM_134471//NP_608301	AK015046	-0.337304	3.07567	-4.48318	4.65704e-05	0.0223444	1.91791	3.27631	3.61361	P1	CB	1					1
1456136_at	chr17:33495475-33496420 (-) // 84.02 // qB1	1456136_at	17	26644804//26644761	Kifc5b	kinesin family member C5B	NM_016761//NP_058041//NM_053173//NP_444403	BG067065	-0.882872	2.893	-10.0749	2.30348e-13	1.15433e-09	18.3481	3.35905	4.24192	P1	CB	1					1
1419231_s_at	chr11:99231755-99238346 (-) // 99.35 // qD	1419231_s_at	11	-99231755	Krt12	keratin 12	NM_010661//NP_034791	NM_010661	1.86233	4.49016	5.33926	2.59856e-06	0.00585989	4.30846	5.16875	3.30642	P15	HIPP		1					1
1419230_at	chr11:99231755-99238346 (-) // 99.35 // qD	1419230_at	11	-99231755	Krt12	keratin 12	NM_010661//NP_034791	NM_010661	1.50351	3.98923	4.48999	4.5538e-05	0.0344812	1.9161	3.95951	2.456	P84	HIPP				1			1
1418173_at	chr11:99131933-99139041 (-) // 98.51 // qD	1418173_at	11	-99131934	Krt25	keratin 25	NM_133730//NP_598491	NM_133730	1.79284	5.02046	4.47351	4.80727e-05	0.0427311	1.60423	7.57021	5.77737	P15	CB		1				1
1418641_at	chr11:33947083-33992257 (+) // 96.75 // qA4	1418641_at	11	33947200	Lcp2	lymphocyte cytosolic protein 2	NM_010696//NP_034826	BC006948	0.351043	3.48238	4.59807	3.1875e-05	0.0312521	2.16672	3.79651	3.44546	P15	HIPP		1					1
1425644_at	chr4:101225936-101311171 (+) // 94.07 // qC6	1425644_at	4	101215370//101225961	Lepr	leptin receptor	NM_010704//NP_034834//NM_146146//NP_666258	U42467	-0.637673	2.66948	-7.25312	3.23916e-09	7.43271e-06	10.3103	2.6748	3.31248	P1	CB	1					1
1449943_at	chr5:140859816-140868019 (+) // 97.65 // qG2	1449943_at	5	140859835	Lfng	lunatic fringe gene homolog (Drosophila)	NM_008494//NP_032520	NM_008494	-0.588195	2.75768	-4.76866	1.80574e-05	0.0107159	2.75374	3.01428	3.60247	P1	CB	1					1
1448380_at	chr11:118208836-118218182 (-) // 96.33 // qE2	1448380_at	11	-118208841	Lgals3bp	lectin, galactoside-binding, soluble, 3 binding protein	NM_011150//NP_035280	NM_011150	2.41656	3.53723	6.42848	5.84142e-08	0.000109772	7.47417	5.58162	3.16506	P84	CB				1		1
1430803_at	chr10:45144993-45174192 (-) // 99.97 // qB2	1430803_at	10	-45065047	Lin28b	lin-28 homolog B (C. elegans)	NM_001031772//NP_001026942	BB074761	1.16435	4.2621	6.62537	2.92636e-08	5.07622e-05	8.4001	5.47309	4.30874	P1	CB	1					1
1436435_at	chr6:93236418-93238483 (+) // 98.96 // qD1	1436435_at	6	NA	LOC100503057	uncharacterized LOC100503057	NA	BB277190	-0.226344	3.16171	-4.41652	5.79454e-05	0.0406061	1.70574	3.15069	3.37703	P84	HIPP				1			1
1454700_at	chr19:4611783-4615641 (-) // 95.4 // qA	1454700_at	19	-4611791	Lrfn4	leucine rich repeat and fibronectin type III domain containing 4	NM_153388//NP_700437	BB093349	1.01266	6.42828	4.63941	2.77902e-05	0.0305699	2.28404	6.99345	5.98079	P15	HIPP		1					1
1432083_a_at	chr6:124735490-124745408 (-) // 99.58 // qF2	1432083_a_at	6	-124735481	Lrrc23	leucine rich repeat containing 23	NM_013588//NP_038616	AK015011	1.10027	3.50754	4.81659	1.53764e-05	0.0330234	2.09471	5.4128	4.31253	P1	HIPP	1						1
1428255_at	chr17:25980509-26008310 (+) // 87.77 // qA3.3	1428255_at	15	-36540251	Luc7l	Luc7 homolog (S. cerevisiae)-like	NM_008774//NP_032800	AV309996	-1.04299	3.73844	-4.69869	2.28138e-05	0.0128616	2.54741	4.80376	5.84675	P1	CB	1					1
1453509_at	chr15:74559506-74561563 (-) // 94.56 // qD3	1453509_at	15	-74559507	Lypd2	Ly6/Plaur domain containing 2	NM_026671//NP_080947	AK002226	-0.774564	2.00853	-5.55465	1.23559e-06	0.00126651	5.11913	2.05433	2.8289	P1	CB	1					1
1418934_at	chr3:86631522-86634559 (-) // 98.67 // qF1	1418934_at	3	-86631507	Mab21l2	mab-21-like 2 (C. elegans)	NM_011839//NP_035969	NM_011839	-1.24694	3.57429	-5.82378	4.8501e-07	0.000546023	5.94184	4.79699	6.04393	P1	CB	1					1
1451993_at	chr8:72945965-72955238 (-) // 94.22 // qB3.3	1451993_at	8	-72947570	Mau2	MAU2 chromatid cohesion factor homolog (C. elegans)	NM_028993//NP_083269	BC023401	-0.612164	6.75658	-4.28189	8.9789e-05	0.0499947	1.32357	6.24219	6.85436	P84	HIPP				1			1
1426653_at	chr1:20787710-20805432 (-) // 98.89 // qA4	1426653_at	1	-20788165	Mcm3	minichromosome maintenance deficient 3 (S. cerevisiae)	NM_008563//NP_032589	BI658327	-1.33931	3.3754	-6.36882	7.20179e-08	0.000112003	7.61395	5.48999	6.8293	P1	CB	1					1
1416006_at	chr2:91730659-91733121 (-) // 91.12 // qE1	1416006_at	2	-91730661	Mdk	midkine	NM_001012335//NP_001012335//NM_001012336//NP_001012336//NM_010784//NP_034914	M34328	1.0258	8.27388	4.9744	9.03058e-06	0.0104433	3.32921	8.01434	6.98854	P84	HIPP				1			1
1429929_at	chr15:81909730-81954069 (+) // 99.53 // qE1	1429929_at	15	82070117	Mei1	meiosis defective 1	XM_001003017//XP_001003017//XM_001003020//XP_001003020//XM_001003026//XP_001003026//XM_001003033//XP_001003033//XM_487041//XP_487041//XM_894546//XP_899639//XM_901647//XP_906740//XM_901649//XP_906742//XM_908557//XP_913650//XM_920912//XP_926005//XM_920920//XP_926013//XM_920928//XP_926021	AK016514	-1.20035	2.59297	-20.775	1.92973e-25	4.35164e-21	22.3367	2.67753	3.87788	P84	CC				1	1
1429929_at	chr15:81909730-81954069 (+) // 99.53 // qE1	1429929_at	15	82070117	Mei1	meiosis defective 1	XM_001003017//XP_001003017//XM_001003020//XP_001003020//XM_001003026//XP_001003026//XM_001003033//XP_001003033//XM_487041//XP_487041//XM_894546//XP_899639//XM_901647//XP_906740//XM_901649//XP_906742//XM_908557//XP_913650//XM_920912//XP_926005//XM_920920//XP_926013//XM_920928//XP_926021	AK016514	0.346134	2.59297	6.69779	2.27e-08	0.00051176	4.38072	2.99042	2.64429	P30	CC			1		1
1456182_x_at	---	1456182_x_at	8	-126311968	Mela	melanoma antigen	NA	BB795191	-1.17212	3.77862	-10.2814	1.18396e-13	8.89965e-10	17.9531	4.22843	5.40055	P84	CB				1		1
1438239_at	chrX:165319334-165320159 (+) // 97.62 // qF5	1438239_at	X	165029354	Mid1	midline 1	NM_010797//NP_034927	BG073178	4.84316	7.05993	4.90676	1.13507e-05	0.0301134	0.965879	8.48256	3.6394	P30	HIPP			1				1
1426817_at	chr7:135528128-135554677 (-) // 97.75 // qF3	1426817_at	7	-135689788	Mki67	antigen identified by monoclonal antibody Ki 67	XM_001000692//XP_001000692//XM_133912//XP_133912//XM_989664//XP_994758	X82786	1.86768	5.07623	4.90545	1.1401e-05	0.0171399	2.75951	6.51353	4.64585	P15	CB		1				1
1452816_at	chr8:48050846-48078267 (+) // 94.58 // qB1.1	1452816_at	8	48050885	Mlf1ip	myeloid leukemia factor 1 interacting protein	NM_027973//NP_082249	BB667813	-0.597557	2.64177	-7.29148	2.83264e-09	7.0975e-06	10.4261	3.22369	3.82125	P1	CB	1					1
1437260_at	chr6:60917867-60918956 (+) // 99.91 // qB3	1437260_at	6	60944317	Mmrn1	multimerin 1	XM_284198//XP_284198//XM_909131//XP_914224//XM_989525//XP_994619	BB035005	-0.500465	3.79764	-5.09582	5.97898e-06	0.00490288	3.72915	3.84415	4.34462	P1	CB	1					1
1420091_s_at	chr16:93875880-93876317(+) // 99.31 // qC4	1420091_s_at	16	93832121	Morc3	microrchidia 3	XM_001004605//XP_001004605//XM_489605//XP_489605//XM_622709//XP_622709//XM_898033//XP_903126//XM_898048//XP_903141//XM_978468//XP_983562//XM_978538//XP_983632//XM_978584//XP_983678//XM_978615//XP_983709	AI452146	0.644882	8.85655	4.7464	1.94536e-05	0.0380535	1.92212	9.94929	9.30441	P1	HIPP	1						1
1420091_s_at	chr16:93875880-93876317(+) // 99.31 // qC4	1420091_s_at	16	93832121	Morc3	microrchidia 3	XM_001004605//XP_001004605//XM_489605//XP_489605//XM_622709//XP_622709//XM_898033//XP_903126//XM_898048//XP_903141//XM_978468//XP_983562//XM_978538//XP_983632//XM_978584//XP_983678//XM_978615//XP_983709	AI452146	0.663419	8.85655	4.88284	1.23043e-05	0.0195854	2.98082	9.06664	8.40322	P15	HIPP		1					1
1420091_s_at	chr16:93875880-93876317(+) // 99.31 // qC4	1420091_s_at	16	93832121	Morc3	microrchidia 3	XM_001004605//XP_001004605//XM_489605//XP_489605//XM_622709//XP_622709//XM_898033//XP_903126//XM_898048//XP_903141//XM_978468//XP_983562//XM_978538//XP_983632//XM_978584//XP_983678//XM_978615//XP_983709	AI452146	0.811453	8.85655	5.97238	2.88748e-07	0.00434094	2.16802	9.07987	8.26842	P15	CC		1			1
1420091_s_at	chr16:93875880-93876317(+) // 99.31 // qC4	1420091_s_at	16	93832121	Morc3	microrchidia 3	XM_001004605//XP_001004605//XM_489605//XP_489605//XM_622709//XP_622709//XM_898033//XP_903126//XM_898048//XP_903141//XM_978468//XP_983562//XM_978538//XP_983632//XM_978584//XP_983678//XM_978615//XP_983709	AI452146	0.837487	8.85655	6.164	1.47685e-07	0.000832591	6.2059	9.26874	8.43125	P15	CB		1				1
1420091_s_at	chr16:93875880-93876317(+) // 99.31 // qC4	1420091_s_at	16	93832121	Morc3	microrchidia 3	XM_001004605//XP_001004605//XM_489605//XP_489605//XM_622709//XP_622709//XM_898033//XP_903126//XM_898048//XP_903141//XM_978468//XP_983562//XM_978538//XP_983632//XM_978584//XP_983678//XM_978615//XP_983709	AI452146	0.784668	8.85655	5.77524	5.74348e-07	0.00432068	2.58887	8.95604	8.17137	P30	HIPP			1				1
1420091_s_at	chr16:93875880-93876317(+) // 99.31 // qC4	1420091_s_at	16	93832121	Morc3	microrchidia 3	XM_001004605//XP_001004605//XM_489605//XP_489605//XM_622709//XP_622709//XM_898033//XP_903126//XM_898048//XP_903141//XM_978468//XP_983562//XM_978538//XP_983632//XM_978584//XP_983678//XM_978615//XP_983709	AI452146	0.685785	8.85655	5.04745	7.04851e-06	0.0186997	2.73778	9.19751	8.51172	P30	CB			1			1
1420091_s_at	chr16:93875880-93876317(+) // 99.31 // qC4	1420091_s_at	16	93832121	Morc3	microrchidia 3	XM_001004605//XP_001004605//XM_489605//XP_489605//XM_622709//XP_622709//XM_898033//XP_903126//XM_898048//XP_903141//XM_978468//XP_983562//XM_978538//XP_983632//XM_978584//XP_983678//XM_978615//XP_983709	AI452146	0.987511	8.85655	7.26819	3.07293e-09	2.77184e-05	10.2352	8.76295	7.77544	P84	HIPP				1			1
1452224_at	chr16:93754903-93764617 (+) // 98.95 // qC4	1452224_at	16	93832121	Morc3	microrchidia 3	XM_001004605//XP_001004605//XM_489605//XP_489605//XM_622709//XP_622709//XM_898033//XP_903126//XM_898048//XP_903141//XM_978468//XP_983562//XM_978538//XP_983632//XM_978584//XP_983678//XM_978615//XP_983709	BC026506	1.45391	7.10313	5.73214	6.67306e-07	0.00158401	5.60008	7.16844	5.71453	P84	HIPP				1			1
1452224_at	chr16:93754903-93764617 (+) // 98.95 // qC4	1452224_at	16	93832121	Morc3	microrchidia 3	XM_001004605//XP_001004605//XM_489605//XP_489605//XM_622709//XP_622709//XM_898033//XP_903126//XM_898048//XP_903141//XM_978468//XP_983562//XM_978538//XP_983632//XM_978584//XP_983678//XM_978615//XP_983709	BC026506	1.19774	7.10313	4.72218	2.10935e-05	0.0380535	1.86267	8.53141	7.33366	P1	HIPP	1						1
1452224_at	chr16:93754903-93764617 (+) // 98.95 // qC4	1452224_at	16	93832121	Morc3	microrchidia 3	XM_001004605//XP_001004605//XM_489605//XP_489605//XM_622709//XP_622709//XM_898033//XP_903126//XM_898048//XP_903141//XM_978468//XP_983562//XM_978538//XP_983632//XM_978584//XP_983678//XM_978615//XP_983709	BC026506	1.20992	7.10313	4.77018	1.79657e-05	0.0324108	2.04374	7.60009	6.39017	P30	CB			1			1
1420091_s_at	chr16:93875880-93876317(+) // 99.31 // qC4	1420091_s_at	16	93832121	Morc3	microrchidia 3	XM_001004605//XP_001004605//XM_489605//XP_489605//XM_622709//XP_622709//XM_898033//XP_903126//XM_898048//XP_903141//XM_978468//XP_983562//XM_978538//XP_983632//XM_978584//XP_983678//XM_978615//XP_983709	AI452146	0.778421	8.85655	5.12441	5.42399e-06	0.00461561	3.8151	9.61564	8.83722	P1	CB	1					1
1424440_at	chr16:91947165-92001086 (+) // 96.31 // qC4	1424440_at	16	91947194	Mrps6	mitochondrial ribosomal protein S6	NM_080456//NP_536704	BC027271	0.721979	8.49727	4.66252	2.57349e-05	0.0292896	2.34977	8.78879	8.06681	P15	HIPP		1					1
1447585_s_at	chr16:92000777-92001086 (+) // 99.68 // qC4	1447585_s_at	16	91947194	Mrps6	mitochondrial ribosomal protein S6	NM_080456//NP_536704	AV035110	1.15479	9.43128	4.87595	1.25934e-05	0.0195854	2.96096	10.0282	8.87336	P15	HIPP		1					1
1424440_at	chr16:91947165-92001086 (+) // 96.31 // qC4	1424440_at	16	91947194	Mrps6	mitochondrial ribosomal protein S6	NM_080456//NP_536704	BC027271	0.6961	8.49727	4.49539	4.47368e-05	0.0411771	1.66206	8.81253	8.11643	P15	CB		1				1
1424440_at	chr16:91947165-92001086 (+) // 96.31 // qC4	1424440_at	16	91947194	Mrps6	mitochondrial ribosomal protein S6	NM_080456//NP_536704	BC027271	0.906742	8.49727	5.85571	4.33912e-07	0.00115117	5.97408	8.6641	7.75736	P84	HIPP				1			1
1424440_at	chr16:91947165-92001086 (+) // 96.31 // qC4	1424440_at	16	91947194	Mrps6	mitochondrial ribosomal protein S6	NM_080456//NP_536704	BC027271	0.998317	8.49727	6.4471	5.47183e-08	0.000107298	7.52874	8.94349	7.94517	P84	CB				1		1
1424440_at	chr16:91947165-92001086 (+) // 96.31 // qC4	1424440_at	16	91947194	Mrps6	mitochondrial ribosomal protein S6	NM_080456//NP_536704	BC027271	0.84339	8.49727	5.44658	1.79529e-06	0.00899659	3.92963	9.22821	8.38482	P1	CC	1				1
1424440_at	chr16:91947165-92001086 (+) // 96.31 // qC4	1424440_at	16	91947194	Mrps6	mitochondrial ribosomal protein S6	NM_080456//NP_536704	BC027271	0.890583	8.49727	5.75136	6.24141e-07	0.00287845	4.51534	8.73804	7.84746	P30	CB			1			1
1424440_at	chr16:91947165-92001086 (+) // 96.31 // qC4	1424440_at	16	91947194	Mrps6	mitochondrial ribosomal protein S6	NM_080456//NP_536704	BC027271	0.768545	8.49727	4.96324	9.37834e-06	0.0264358	2.45673	9.3667	8.59816	P1	HIPP	1						1
1447585_s_at	chr16:92000777-92001086 (+) // 99.68 // qC4	1447585_s_at	16	91947194	Mrps6	mitochondrial ribosomal protein S6	NM_080456//NP_536704	AV035110	1.12641	9.43128	4.25399	9.82612e-05	0.0395685	1.25991	10.7784	9.65195	P1	CB	1					1
1424440_at	chr16:91947165-92001086 (+) // 96.31 // qC4	1424440_at	16	91947194	Mrps6	mitochondrial ribosomal protein S6	NM_080456//NP_536704	BC027271	0.88847	8.49727	5.13196	5.28602e-06	0.00461561	3.83784	9.76411	8.87564	P1	CB	1					1
1419032_at	chrX:47085673-47137921 (+) // 98.96 // qA5	1419032_at	X	47086062	Mst4	RIKEN cDNA 2610018G03 gene	NM_133729//NP_598490	AW556821	1.0811	2.76792	5.46615	1.678e-06	0.00302718	4.7975	4.3869	3.3058	P84	HIPP				1			1
1421597_a_at	chr7:139897614-139900406 (-) // 94.73 // qF4	1421597_a_at	7	-139897576	Msx3	homeo box, msh-like 3	NM_010836//NP_034966	NM_010836	0.29227	2.5857	4.29416	8.62933e-05	0.0363475	1.37429	2.94141	2.64914	P1	CB	1					1
1422970_at	chr13:55335261-55339367 (-) // 99.41 // qB1	1422970_at	13	-55334789	Mxd3	Max dimerization protein 3	NM_016662//NP_057871	NM_016662	-1.05207	2.78713	-4.96005	9.48014e-06	0.006994	3.3224	3.45135	4.50342	P1	CB	1					1
1454946_at	chr2:162775244-162775953 (+) // 77.18 // qH2	1454946_at	2	162746075	Mybl2	myeloblastosis oncogene-like 2	NM_008652//NP_032678	AV095095	0.791294	3.12123	11.1665	7.26232e-15	5.45896e-11	21.1292	3.97264	3.18134	P1	CB	1					1
1442769_at	chr10:87970560-87972232 (-) // 100.0 // qC1	1442769_at	10	-87948080	Mybpc1	myosin binding protein C, slow-type	NM_175418//NP_780627	AW743000	1.93442	4.4413	4.4402	5.3624e-05	0.045632	1.51633	7.14238	5.20796	P15	CB		1				1
1445837_at	chr1:21812045-21812877 (-) // 88.12 // qA4	1445837_at	2	-104800497	NA	NA	NM_145380//NP_663355	BB461843	-1.45923	8.68602	-5.22155	3.89182e-06	0.0117017	3.17623	4.49019	5.94942	P30	CB			1			1
1441644_at	chr10:27776094-27776473 (+) // 61.63 // qA4	1441644_at	10	27764235	NA	NA	NM_008983//NP_033009	AV230350	-0.842245	3.45153	-8.34829	7.2876e-11	6.57356e-07	11.2326	3.63066	4.4729	P1	CC	1				1
1439227_at	chr17:55944906-55945497 (+) // 92.49 // qD	1439227_at	17	55937127	NA	NA	NM_010931//NP_035061	AV307358	-0.551926	2.64713	-11.4176	3.34985e-15	3.77704e-11	21.7407	2.77266	3.32459	P1	CB	1					1
1459258_at	chr12:100231002-100231691 (-) // 99.56 // qE	1459258_at	12	-100118580	NA	NA	NM_030172//NP_084448	BB140565	-1.15386	3.32036	-5.31262	2.84776e-06	0.00267577	4.38337	3.77754	4.9314	P1	CB	1					1
1459202_at	chr6:120704653-120705280 (+) // 82.38 // qF1	1459202_at	6	NA	NA	NA	XM_001001703//XP_001001703//XM_204234//XP_204234//XM_622936//XP_622936//XM_901110//XP_906203//XM_903945//XP_909038//XM_903947//XP_909040//XM_917798//XP_922891//XM_925266//XP_930359//XM_925276//XP_930369//XM_978365//XP_983459	BB366565	-0.853824	3.68395	-4.79384	1.65959e-05	0.0102533	2.82822	3.79313	4.64695	P1	CB	1					1
1446609_at	chr13:28438041-28438684 (-) // 100.0 // qA3.1	1446609_at	13	NA	NA	NA	NA	BB533744	-1.4044	2.80454	-5.05444	6.88296e-06	0.005435	3.60492	3.11704	4.52144	P1	CB	1					1
1447017_at	chr2:73464773-73465294 (+) // 93.54 // qC3	1447017_at	2	NA	NA	NA	NA	BE956696	0.294869	2.44661	4.71064	2.19221e-05	0.0494353	1.3725	2.69551	2.40064	P84	CC				1	1
1459191_at	chr10:118905127-118905848 (+) // 98.36 // qD2	1459191_at	10	119222571//118857373	NA	NA	NM_028736//NP_083012//NM_130891//NP_570961//NM_133442//NP_597699	BB293800	0.491875	2.68901	4.96199	9.41801e-06	0.024986	1.93289	3.05518	2.5633	P84	CC				1	1
1446841_at	chr5:111376941-111377519 (+) // 95.99 // qF	1446841_at	5	NA	NA	NA	NA	BB460179	-2.02178	3.12687	-5.14012	5.1409e-06	0.0214266	3.1324	3.5941	5.61588	P1	CC	1				1
1440222_at	chr16:90110209-90110966 (+) // 100.0 // qC3.3	1440222_at	16	90109600	NA	NA	NM_011434//NP_035564	BB530180	1.79069	5.80065	4.83979	1.42231e-05	0.0373638	2.35659	6.86128	5.07059	P1	CC	1				1
1440896_at	chr16:90127489-90128306 (-) // 98.16 // qC3.3	1440896_at	16	-90118004	NA	NA	NM_178923//NP_849254	BM196755	1.82205	6.5289	4.6597	2.59769e-05	0.0292896	2.34176	6.85492	5.03287	P15	HIPP		1					1
1458625_at	chr16:96695749-96696318 (-) // 100.0 // qC4	1458625_at	16	NA	NA	NA	NA	BQ175183	1.64975	4.70504	6.86956	1.24183e-08	0.000186692	8.81999	5.82817	4.17842	P15	HIPP		1					1
1440087_at	chr6:141209325-141209854 (-) // 81.68 // qG2	1440087_at	6	NA	NA	NA	NA	BB560357	0.974808	3.72135	4.6817	2.41427e-05	0.0269512	2.15772	4.86635	3.89155	P15	CB		1				1
1439200_x_at	chr8:93561850-93562148(+)//30.08//q22.1	1439200_x_at	X	NA	NA	NA	NM_133362//NP_579940	BE686792	4.71782	8.11911	4.72079	2.11917e-05	0.043444	0.617324	9.07759	4.35977	P30	HIPP			1				1
1440896_at	chr16:90127489-90128306 (-) // 98.16 // qC3.3	1440896_at	16	-90118004	NA	NA	NM_178923//NP_849254	BM196755	2.12724	6.5289	5.44021	1.83523e-06	0.00486886	4.21736	7.47253	5.34529	P15	CB		1				1
1457373_at	chr1:112715872-112716664 (-) // 98.14 // qE2.1	1457373_at	1	NA	NA	NA	NA	BB495006	1.28576	3.14725	5.19921	4.2011e-06	0.0183018	1.51463	4.65009	3.36432	P30	HIPP			1				1
1458625_at	chr16:96695749-96696318 (-) // 100.0 // qC4	1458625_at	16	NA	NA	NA	NA	BQ175183	1.38689	4.70504	5.77502	5.74801e-07	0.00432068	2.58845	5.89582	4.50893	P30	HIPP			1				1
1441430_at	chr3:130626162-130626638 (+) // 66.2 // qG3	1441430_at	3	NA	NA	NA	NA	BQ174667	0.924828	3.61726	4.36624	6.82791e-05	0.0439922	1.56251	4.25483	3.33001	P84	HIPP				1			1
1445688_at	chr4:137178691-137178890 (+) // 56.7 // qD3	1445688_at	X	-70195516	NA	NA	NM_008224//NP_032250	BG073119	0.271401	2.28931	4.70294	2.2493e-05	0.0171856	2.44601	2.6044	2.333	P84	CB				1		1
1444048_at	chr9:22190605-22191137 (-) // 97.79 // qA3	1444048_at	9	-22198738	NA	NA	NM_018739//NP_061209	AI666576	-1.24406	3.67695	-8.90536	1.09827e-11	5.50367e-08	14.453	3.75576	4.99982	P84	CB				1		1
1441715_at	chr9:26885869-26886531(+) //31.58/p21.2	1441715_at	9	26779620	NA	NA	NM_178113//NP_835214	BB283960	0.692139	3.4209	4.69281	2.32652e-05	0.0172014	2.41729	4.10783	3.41569	P84	CB				1		1
1447396_at	chr18:39033243-39033635 (-) // 92.24 // qB3	1447396_at	18	39018431	NA	NA	NM_001033789//NP_001028961	BG072185	0.435213	2.4613	4.38942	6.33094e-05	0.03757	1.56545	3.03937	2.60415	P84	CB				1		1
1438775_at	chr18:61521851-61522427 (-) // 85.42 // qE1	1438775_at	18	61521851	NA	NA	NM_133249//NP_573512	BB308547	-0.567451	2.7284	-4.86919	1.28832e-05	0.0116209	2.91999	2.81958	3.38703	P84	CB				1		1
1447003_at	chr9:72808031-72808590 (-) // 100.0 // qD	1447003_at	9	72782709	NA	NA	NM_028181//NP_082457	AW553679	-0.596407	3.62177	-4.50758	4.29777e-05	0.0285049	1.89507	3.93554	4.53195	P84	CB				1		1
1440222_at	chr16:90110209-90110966 (+) // 100.0 // qC3.3	1440222_at	16	90109600	NA	NA	NM_011434//NP_035564	BB530180	1.96294	5.80065	5.30534	2.91986e-06	0.00328598	4.18043	7.06926	5.10632	P84	CB				1		1
1459942_at	---	1459942_at	X	146684938	NA	NA	NM_198105//NP_932773	BB498693	-1.25635	3.72157	-4.74995	1.92239e-05	0.0155499	2.57961	3.69992	4.95627	P84	CB				1		1
1459202_at	chr6:120704653-120705280 (+) // 82.38 // qF1	1459202_at	6	NA	NA	NA	XM_001001703//XP_001001703//XM_204234//XP_204234//XM_622936//XP_622936//XM_901110//XP_906203//XM_903945//XP_909038//XM_903947//XP_909040//XM_917798//XP_922891//XM_925266//XP_930359//XM_925276//XP_930369//XM_978365//XP_983459	BB366565	-0.724095	3.68395	-4.54533	3.79482e-05	0.0263308	2.00098	3.66836	4.39245	P84	CB				1		1
1457358_at	chr2:115724028-115725025 (-) // 100.0 // qE4	1457358_at	2	-115554509	NA	NA	NM_010825//NP_034955	BG067912	-1.50448	4.0713	-5.13532	5.22588e-06	0.0214266	3.11993	5.25298	6.75746	P1	CC	1				1
1444265_at	chr1:65098098-65099342 (-) // 97.48 // qC2	1444265_at	1	-65092904	NA	NA	NM_010497//NP_034627	BI713980	-0.620685	3.62457	-6.3259	8.37219e-08	0.00053942	6.2183	3.78844	4.40913	P1	CC	1				1
1444543_at	chr2:115766060-115766602 (+) // 97.3 // qE4	1444543_at	2	-115554509	NA	NA	NM_010825//NP_034955	BI901592	-1.45805	3.32636	-6.62802	2.89923e-08	0.00021793	6.99643	4.17827	5.63632	P1	CC	1				1
1443353_at	chr15:12075078-12075573 (+) // 78.32 // qA1	1443353_at	15	12062577	NA	NA	NM_011767//NP_035897	BB201882	2.37893	2.62942	5.05273	6.92312e-06	0.0200889	2.13593	4.56575	2.18682	P84	CC				1	1
1453415_at	chr2:128657493-128659166 (-) // 75.2 // qF1	1453415_at	2	128693619	NA	NA	NM_178404//NP_848491	AK014355	1.20222	3.67028	4.6654	2.5489e-05	0.0140192	2.44957	5.03773	3.83551	P1	CB	1					1
1458031_at	chr5:8445968-8446490 (+) // 65.17 // qA1	1458031_at	5	8428843	NA	NA	NM_178766//NP_848881	BG075632	0.292844	2.22436	4.59811	3.187e-05	0.0167136	2.25245	2.48623	2.19339	P1	CB	1					1
1417774_at	chr4:46510381-46524571 (+) // 87.92 // qB1	1417774_at	4	46510428	Nans	N-acetylneuraminic acid synthase (sialic acid synthase)	NM_053179//NP_444409	BI151886	1.03409	4.44564	4.52398	4.07177e-05	0.0366532	1.95727	5.1481	4.11401	P15	HIPP		1					1
1416043_at	chr4:116098983-116125861 (-) // 98.7 // qD1	1416043_at	4	-116099541	Nasp	nuclear autoantigenic sperm protein (histone-binding)	NM_016777//NP_058057	BB493242	-1.61308	3.71694	-4.70162	2.25918e-05	0.0128616	2.55604	5.12354	6.73662	P1	CB	1					1
1453225_at	chr6:65633797-65636408 (+) // 96.24 // qC1	1453225_at	6	65601188	Ndnf	neuron-derived neurotrophic factor	NM_172399//NP_765987	BE632850	1.10883	3.42344	4.7113	2.18737e-05	0.0126478	2.58454	4.65866	3.54983	P1	CB	1					1
1450195_at	chr3:125429701-125717665 (+) // 99.3 // qG1	1450195_at	3	125429701	Ndst4	N-deacetylase/N-sulfotransferase (heparin glucosaminyl) 4	NM_022565//NP_072087	NM_022565	0.484635	2.63746	5.34981	2.50594e-06	0.00432877	4.44794	3.167	2.68236	P84	HIPP				1			1
1436694_s_at	chr10:129671099-129671376 (-) // 87.34 // qD3	1436694_s_at	10	-129671101	Neurod4	neurogenic differentiation 4	NM_007501//NP_031527	BB250949	0.822768	3.20326	4.7763	1.76012e-05	0.0107159	2.77632	4.10615	3.28338	P1	CB	1					1
1423380_s_at	chr14:54778970-54788014 (+) // 86.64 // qC3	1423380_s_at	14	54779078	Nfatc4	nuclear factor of activated T-cells, cytoplasmic, calcineurin-dependent 4	NM_023699//NP_076188	BF227641	-0.666016	4.77964	-4.82627	1.48843e-05	0.00958994	2.92429	5.05356	5.71958	P1	CB	1					1
1430365_at	chr5:72831797-72838758 (-) // 78.6 // qC3.2	1430365_at	5	-72513304	Nfxl1	nuclear transcription factor, X-box binding-like 1	XM_001052091//XP_001052091//XM_001052092//XP_001052092//XM_001052093//XP_001052093	AK005913	-0.574262	3.49332	-4.31404	8.0907e-05	0.0350864	1.43107	3.53969	4.11395	P1	CB	1					1
1427420_at	chr7:139430695-139434117 (-) // 99.79 // qF4	1427420_at	7	-139430618	Nkx6-2	NK6 transcription factor related, locus 2 (Drosophila)	NM_183248//NP_899071	AK008173	0.920358	3.18686	5.26417	3.36302e-06	0.0168529	1.6364	4.3595	3.43914	P30	HIPP			1				1
1419405_at	chr7:80775655-80778535 (-) // 93.98 // qD3	1419405_at	7	-80775754	Nmb	neuromedin B	NM_026523//NP_080799	NM_026523	0.820037	4.18068	4.6455	2.72327e-05	0.0454897	1.67487	5.41388	4.59385	P1	HIPP	1						1
1421964_at	chr17:31849390-31895558 (-) // 98.06 // qB1	1421964_at	17	-31849598	Notch3	Notch gene homolog 3 (Drosophila)	NM_008716//NP_032742	NM_008716	-1.37292	2.82285	-4.93531	1.03076e-05	0.00715202	3.24856	3.58896	4.96188	P1	CB	1					1
1416901_at	chr12:85645954-85662860 (-) // 98.95 // qD2	1416901_at	12	-85644306	Npc2	Niemann Pick type C2	NM_023409//NP_075898	BC007190	0.399098	9.1671	4.32497	7.80886e-05	0.0482449	1.44537	8.86247	8.46337	P84	HIPP				1			1
1429572_at	chr5:66540293-66577163 (+) // 99.32 // qC3.1	1429572_at	5	66539259	Nsun7	NOL1/NOP2/Sun domain family, member 7	NM_027602//NP_081878	AK014968	0.846029	3.59395	5.23755	3.68436e-06	0.00536027	4.11178	4.54214	3.69611	P84	HIPP				1			1
1422860_at	chr10:101911440-101920123 (-) // 99.83 // qD1	1422860_at	10	-101911445	Nts	neurotensin	NM_024435//NP_077755	NM_024435	4.15063	5.65203	4.90876	1.12745e-05	0.0369965	2.53407	10.4152	6.26454	P1	CC	1				1
1420799_at	chr2:180429383-180474387 (+) // 99.97 // qH4	1420799_at	2	180429383	Ntsr1	neurotensin receptor 1	NM_018766//NP_061236	NM_018766	1.28409	4.1219	5.27977	3.18773e-06	0.006535	4.13423	4.47219	3.1881	P15	HIPP		1					1
1453196_a_at	chr5:115158511-115173229 (+) // 96.64 // qF	1453196_a_at	5	115157934	Oasl2	2'-5' oligoadenylate synthetase-like 2	NM_011854//NP_035984	BQ033138	2.31778	3.0674	7.59559	9.80633e-10	3.06709e-06	10.849	5.4492	3.13142	P84	CB				1		1
1449205_at	chr2:143996611-144023541 (-) // 93.84 // qG1	1449205_at	2	-143996618	Ovol2	ovo-like 2 (Drosophila)	NM_026924//NP_081200//NM_152947//NP_694455	NM_026924	-0.930154	2.49732	-5.2631	3.38e-06	0.019029	1.7141	2.63503	3.56518	P30	CC			1		1
1416410_at	chr7:25003808-25006715 (-) // 88.72 // qA3	1416410_at	7	-25003808	Pafah1b3	platelet-activating factor acetylhydrolase, isoform 1b, alpha1 subunit	NM_008776//NP_032802	NM_008776	0.856828	7.0475	4.73859	1.99685e-05	0.024614	2.31011	7.71051	6.85368	P15	CB		1				1
1416897_at	chr16:35858753-35892352 (+) // 97.85 // qB3	1416897_at	16	35858216	Parp9	poly (ADP-ribose) polymerase family, member 9	NM_030253//NP_084529	NM_030253	0.891639	2.82349	4.97528	9.0038e-06	0.00828735	3.22454	3.65631	2.76467	P84	CB				1		1
1416875_at	chr15:84152485-84170705 (+) // 98.83 // qE2	1416875_at	15	84152485	Parvg	parvin, gamma	NM_022321//NP_071716	NM_022321	1.12478	1.8119	6.53095	4.07658e-08	0.000168	8.02021	2.97415	1.84937	P84	HIPP				1			1
1430335_a_at	chr1:77985885-78079986 (-) // 97.92 // qC4	1430335_a_at	1	-77985838	Pax3	paired box gene 3	NM_008781//NP_032807	AK012493	-0.857423	3.15551	-5.068	6.5728e-06	0.00529357	3.64561	4.91827	5.77569	P1	CB	1					1
1440445_at	chr2:105336917-105337551 (-) // 99.68 // qE3	1440445_at	2	-105536080	Pax6os1	Pax6 opposite strand transcript 1	NR_002867	BB255007	0.672705	2.76324	4.24599	0.000100831	0.0398912	1.23717	3.56493	2.89222	P1	CB	1					1
1418007_at	chr16:90901967-90933214 (-) // 99.7 // qC3.3	1418007_at	16	-91014037	Paxbp1	PAX3 and PAX7 binding protein 1	XM_358888//XP_358888//XM_896855//XP_901948//XM_896860//XP_901953//XM_904433//XP_909526//XM_918818//XP_923911//XM_976473//XP_981567//XM_976503//XP_981597//XM_976539//XP_981633//XM_976647//XP_981741	BM932567	1.32046	9.404	4.6539	2.6483e-05	0.0271457	2.08342	10.8453	9.52484	P15	CB		1				1
1418008_at	chr16:90901967-90933214 (-) // 99.7 // qC3.3	1418008_at	16	-91014037	Paxbp1	PAX3 and PAX7 binding protein 1	XM_358888//XP_358888//XM_896855//XP_901948//XM_896860//XP_901953//XM_904433//XP_909526//XM_918818//XP_923911//XM_976473//XP_981567//XM_976503//XP_981597//XM_976539//XP_981633//XM_976647//XP_981741	BM932567	1.45294	8.14425	4.47195	4.83202e-05	0.0427311	1.6001	9.77022	8.31728	P15	CB		1				1
1436738_at	chr9:65388014-65393970 (+) // 97.81 // qC	1436738_at	9	65385210	Pif1	PIF1 5'-to-3' DNA helicase homolog (S. cerevisiae)	NM_172453//NP_766041	AV094878	-1.0232	4.0297	-5.32305	2.74748e-06	0.00263647	4.41498	4.87687	5.90006	P1	CB	1					1
1436038_a_at	chr6:75711670-75712288 (-) // 47.07 // qC2 /// chr16:94473234-94480154 (-) // 96.76 // qC4	1436038_a_at	16	-94473246	Pigp	phosphatidylinositol glycan anchor biosynthesis, class P	NM_019543//NP_062416	BF318238	0.945858	9.57572	5.89235	3.81846e-07	0.00430541	4.01539	9.52484	8.57898	P84	CC				1	1
1436038_a_at	chr6:75711670-75712288 (-) // 47.07 // qC2 /// chr16:94473234-94480154 (-) // 96.76 // qC4	1436038_a_at	16	-94473246	Pigp	phosphatidylinositol glycan anchor biosynthesis, class P	NM_019543//NP_062416	BF318238	0.692858	9.57572	4.82571	1.4912e-05	0.0373638	2.32042	10.3907	9.69782	P1	CC	1				1
1436038_a_at	chr6:75711670-75712288 (-) // 47.07 // qC2 /// chr16:94473234-94480154 (-) // 96.76 // qC4	1436038_a_at	16	-94473246	Pigp	phosphatidylinositol glycan anchor biosynthesis, class P	NM_019543//NP_062416	BF318238	0.75307	9.57572	5.24509	3.59038e-06	0.00799863	3.68309	9.9722	9.21913	P15	CB		1				1
1436038_a_at	chr6:75711670-75712288 (-) // 47.07 // qC2 /// chr16:94473234-94480154 (-) // 96.76 // qC4	1436038_a_at	16	-94473246	Pigp	phosphatidylinositol glycan anchor biosynthesis, class P	NM_019543//NP_062416	BF318238	0.839721	9.57572	5.84861	4.44794e-07	0.00250758	4.76103	9.76331	8.92359	P30	CB			1			1
1436038_a_at	chr6:75711670-75712288 (-) // 47.07 // qC2 /// chr16:94473234-94480154 (-) // 96.76 // qC4	1436038_a_at	16	-94473246	Pigp	phosphatidylinositol glycan anchor biosynthesis, class P	NM_019543//NP_062416	BF318238	0.76892	9.57572	5.35548	2.46e-06	0.0158335	1.88977	9.39908	8.63016	P30	CC			1		1
1436038_a_at	chr6:75711670-75712288 (-) // 47.07 // qC2 /// chr16:94473234-94480154 (-) // 96.76 // qC4	1436038_a_at	16	-94473246	Pigp	phosphatidylinositol glycan anchor biosynthesis, class P	NM_019543//NP_062416	BF318238	1.16204	9.57572	8.09357	1.74787e-10	2.62769e-06	12.6582	9.82685	8.66481	P84	HIPP				1			1
1436038_a_at	chr6:75711670-75712288 (-) // 47.07 // qC2 /// chr16:94473234-94480154 (-) // 96.76 // qC4	1436038_a_at	16	-94473246	Pigp	phosphatidylinositol glycan anchor biosynthesis, class P	NM_019543//NP_062416	BF318238	0.817647	9.57572	5.69486	7.59643e-07	0.000978876	5.31961	10.119	9.30136	P84	CB				1		1
1436038_a_at	chr6:75711670-75712288 (-) // 47.07 // qC2 /// chr16:94473234-94480154 (-) // 96.76 // qC4	1436038_a_at	16	-94473246	Pigp	phosphatidylinositol glycan anchor biosynthesis, class P	NM_019543//NP_062416	BF318238	0.772558	9.57572	4.81276	1.55753e-05	0.00975644	2.88423	10.9506	10.178	P1	CB	1					1
1457105_at	chr19:44200953-44201664 (-) // 97.49 // qC3	1457105_at	19	-44200950	Pkd2l1	polycystic kidney disease 2-like 1	NM_181422//NP_852087	BB332752	0.658953	2.77368	6.6778	2.43437e-08	5.22822e-05	8.20349	3.95512	3.29616	P84	CB				1		1
1452026_a_at	chr3:129873205-129887011 (+) // 97.88 // qG3	1452026_a_at	3	129870654//129873205	Pla2g12a	phospholipase A2, group XIIA	NM_023196//NP_075685//NM_183423//NP_904359	AY007382	1.26448	4.24783	4.4264	5.61031e-05	0.0401636	1.73394	5.10709	3.84261	P84	HIPP				1			1
1450533_a_at	chr10:12781106-12820086 (+) // 75.53 // qA2	1450533_a_at	10	12781106	Plagl1	pleiomorphic adenoma gene-like 1	NM_009538//NP_033564	NM_009538	-1.68968	3.18973	-9.69846	7.85401e-13	3.22022e-09	17.3432	3.2483	4.93798	P1	CB	1					1
1417289_at	chr8:26506399-26567530 (-) // 95.21 // qA2	1417289_at	8	-26506392	Plekha2	pleckstrin homology domain-containing, family A (phosphoinositide binding specific) member 2	NM_031257//NP_112547	NM_031257	1.58989	2.80481	4.39298	6.25774e-05	0.040903	1.63861	5.07715	3.48726	P84	HIPP				1			1
1443434_s_at	chr10:94267009-94271366 (-) // 98.84 // qC2	1443434_s_at	10	-94222986	Plxnc1	plexin C1	NM_018797//NP_061267	AV317262	-0.610333	2.93143	-4.51377	4.21101e-05	0.0206436	2.00669	3.43702	4.04735	P1	CB	1					1
1429501_s_at	chr12:73703166-73707058 (+) // 98.3 // qC3	1429501_s_at	12	73680441	Ppm1a	protein phosphatase 1A, magnesium dependent, alpha isoform	NM_008910//NP_032936	C85630	1.25132	4.10196	4.66959	2.51365e-05	0.0222291	2.43506	5.57452	4.3232	P84	HIPP				1			1
1455459_at	chr16:97946382-97947931 (-) // 99.81 // qC4	1455459_at	16	-97791467	Prdm15	PR domain containing 15	XM_622716//XP_622716//XM_907577//XP_912670//XM_986048//XP_991142	BB213846	0.950585	6.82408	4.48777	4.5872e-05	0.0344812	1.90972	7.2284	6.27781	P84	HIPP				1			1
1416167_at	chrX:150664633-150679174 (-) // 91.95 // qF3	1416167_at	X	-150664635	Prdx4	peroxiredoxin 4	NM_016764//NP_058044	NM_016764	0.764014	8.26449	5.07611	6.39403e-06	0.00823934	3.63067	7.60132	6.83731	P84	HIPP				1			1
1436194_at	chr18:42001572-42077213 (-) // 98.18 // qB3	1436194_at	18	-41875696	Prelid2	PRELI domain containing 2	XM_922730//XP_927823//XM_986658//XP_991752//XM_989072//XP_994166	BE985366	-0.765267	2.37599	-5.82921	4.75904e-07	0.000546023	5.9585	3.02167	3.78694	P1	CB	1					1
1416322_at	chr1:135726688-135737812 (-) // 99.15 // qE4	1416322_at	1	-135726688	Prelp	proline arginine-rich end leucine-rich repeat	NM_054077//NP_473418	NM_054077	0.947613	4.01428	4.32703	7.7568e-05	0.0482449	1.45121	5.35025	4.40264	P84	HIPP				1			1
1427760_s_at	chr13:13072428-13081491 (+) // 95.99 // qA1 /// chr13:12846033-12855144 (-) // 99.33 // qA1	1427760_s_at	13	-12845943	Prl2c2	prolactin family 2, subfamily c, member 2	NM_031191//NP_112468	X75557	1.26323	2.63008	5.56102	1.20863e-06	0.00151417	4.92725	4.62562	3.36239	P84	CB				1		1
1448206_at	chr13:14405386-14417944 (+) // 92.99 // qA1	1448206_at	13	14405392	Psma2	proteasome (prosome, macropain) subunit, alpha type 2	NM_008944//NP_032970	NM_008944	0.465132	10.6635	4.54632	3.78251e-05	0.0307461	2.07815	10.7562	10.2911	P84	HIPP				1			1
1448307_at	chr16:96084864-96095869 (-) // 90.56 // qC4	1448307_at	16	-96084844	Psmg1	proteasome (prosome, macropain) assembly chaperone 1	NM_019537//NP_062410	NM_019537	0.96581	7.61904	5.19285	4.29358e-06	0.015083	2.4499	7.81015	6.84434	P84	CC				1	1
1448307_at	chr16:96084864-96095869 (-) // 90.56 // qC4	1448307_at	16	-96084844	Psmg1	proteasome (prosome, macropain) assembly chaperone 1	NM_019537//NP_062410	NM_019537	1.03632	7.61904	6.22966	1.17328e-07	0.0013229	6.93609	7.9024	6.86608	P15	HIPP		1					1
1448307_at	chr16:96084864-96095869 (-) // 90.56 // qC4	1448307_at	16	-96084844	Psmg1	proteasome (prosome, macropain) assembly chaperone 1	NM_019537//NP_062410	NM_019537	0.993991	7.61904	5.97518	2.85935e-07	0.00117236	5.68747	7.98058	6.98659	P15	CB		1				1
1448307_at	chr16:96084864-96095869 (-) // 90.56 // qC4	1448307_at	16	-96084844	Psmg1	proteasome (prosome, macropain) assembly chaperone 1	NM_019537//NP_062410	NM_019537	0.820706	7.61904	4.93351	1.03703e-05	0.0292319	1.01607	7.80855	6.98785	P30	HIPP			1				1
1448307_at	chr16:96084864-96095869 (-) // 90.56 // qC4	1448307_at	16	-96084844	Psmg1	proteasome (prosome, macropain) assembly chaperone 1	NM_019537//NP_062410	NM_019537	0.9405	7.61904	5.65363	8.76627e-07	0.0018827	5.3628	7.6768	6.7363	P84	HIPP				1			1
1448307_at	chr16:96084864-96095869 (-) // 90.56 // qC4	1448307_at	16	-96084844	Psmg1	proteasome (prosome, macropain) assembly chaperone 1	NM_019537//NP_062410	NM_019537	0.877838	7.61904	5.27695	3.2188e-06	0.00345646	4.09779	7.62752	6.74968	P84	CB				1		1
1448307_at	chr16:96084864-96095869 (-) // 90.56 // qC4	1448307_at	16	-96084844	Psmg1	proteasome (prosome, macropain) subunit, alpha type 2	NM_019537//NP_062410	NM_019537	0.809088	7.61904	4.86367	1.31248e-05	0.0369965	2.418	8.9393	8.13021	P1	CC	1				1
1421330_at	chr1:121487290-121664893 (-) // 99.28 // qE2.3	1421330_at	1	-121487290	Ptpn4	protein tyrosine phosphatase, non-receptor type 4	NM_019933//NP_064317	NM_019933	0.887156	4.12968	4.39981	6.11974e-05	0.0372981	1.59432	5.39282	4.50566	P84	CB				1		1
1448602_at	chr19:6384415-6398459 (+) // 98.31 // qA	1448602_at	19	6384428	Pygm	muscle glycogen phosphorylase	NM_011224//NP_035354	NM_011224	1.39551	5.73984	5.25387	3.4839e-06	0.00536027	4.16059	6.57488	5.17937	P84	HIPP				1			1
1428115_a_at	chr14:51183710-51201318 (-) // 96.06 // qC1	1428115_a_at	14	-51183721	Rab2b	RAB2B, member RAS oncogene family	NM_172601//NP_766189	AK005230	0.83442	7.31005	4.39693	6.17767e-05	0.040903	1.64985	7.7712	6.93678	P84	HIPP				1			1
1417401_at	chr15:10513702-10658244 (-) // 98.79 // qA1	1417401_at	15	-10513703	Rai14	retinoic acid induced 14	NM_030690//NP_109615	NM_030690	-1.12972	3.07578	-4.4918	4.52689e-05	0.0219534	1.9429	3.23395	4.36366	P1	CB	1					1
1417333_at	chr5:136368584-136396485 (+) // 97.97 // qG2	1417333_at	5	136368658//136368542	Rasa4	RAS p21 protein activator 4	NM_001039103//NP_001034192//NM_133914//NP_598675	NM_133914	1.80726	2.57195	4.73525	2.01929e-05	0.024614	2.30114	4.80757	3.00032	P15	CB		1				1
1444009_at	chr6:116604842-116610792 (-) // 98.21 // qE3	1444009_at	6	-116598626	Rassf4	Ras association (RalGDS/AF-6) domain family 4	NM_178045//NP_835146	AV217868	1.67899	3.03824	5.51652	1.40989e-06	0.00423916	4.42678	4.81682	3.13783	P15	CB		1				1
1416928_at	chr2:155785644-155803376 (-) // 98.61 // qH1	1416928_at	2	-155786323	Rbm12	RNA binding motif protein 12	NM_029397//NP_083673//NM_170598//NP_733486	NM_029397	0.863239	7.20336	4.49093	4.53981e-05	0.0344812	1.91879	7.0011	6.13786	P84	HIPP				1			1
1443033_at	chr19:4742944-4743613 (-) // 94.86 // qA	1443033_at	19	4711222	Rbm14	RNA binding motif protein 14	NM_021287//NP_067262	BB292231	-0.763798	3.06023	-4.74056	1.9837e-05	0.0470877	2.1021	3.41052	4.17431	P1	CC	1				1
1416600_a_at	chr16:92280809-92354984 (-) // 95.68 // qC4	1416600_a_at	16	-92280813	Rcan1	regulator of calcineurin 1	NM_019466//NP_062339	AF282255	0.982311	7.42362	5.08167	6.27425e-06	0.0235813	2.98085	8.40382	7.42151	P1	CC	1				1
1416600_a_at	chr16:92280809-92354984 (-) // 95.68 // qC4	1416600_a_at	16	-92280813	Rcan1	regulator of calcineurin 1	NM_019466//NP_062339	AF282255	1.10429	7.42362	5.7127	7.13973e-07	0.00268341	5.40768	7.85448	6.75018	P15	HIPP		1					1
1446652_at	chrX:157760567-157761202 (-) // 99.84 // qF4	1446652_at	X	-157756058	Reps2	RALBP1 associated Eps domain containing protein 2	NM_178256//NP_839987	BB547008	1.34227	3.04875	4.34195	7.38959e-05	0.0469406	1.49352	4.41524	3.07296	P84	HIPP				1			1
1425413_at	chr19:27834141-28077137 (-) // 98.73 // qC1	1425413_at	19	-27834141	Rfx3	regulatory factor X, 3 (influences HLA class II expression)	NM_011265//NP_035395	BC017598	0.705511	2.61609	5.25875	3.42609e-06	0.00536027	4.17518	3.36463	2.65912	P84	HIPP				1			1
1442263_at	chr1:145900884-145901515 (-) // 92.93 // qF	1442263_at	1	-145900884	Rgs13	regulator of G-protein signaling 13	NM_153171//NP_694811	BB257313	1.02091	3.26538	6.82079	1.47365e-08	2.65852e-05	8.99725	4.9566	3.93568	P1	CB	1					1
1418488_s_at	chr16:97896850-97918703 (-) // 98.9 // qC4	1418488_s_at	16	-97896858	Ripk4	receptor-interacting serine-threonine kinase 4	NM_023663//NP_076152	AF302127	0.529896	3.05431	6.81218	1.51888e-08	0.000110704	7.02963	3.72574	3.19585	P1	HIPP	1						1
1440495_at	chr10:91511544-91512573 (-) // 98.83 // qC2	1440495_at	10	-92081746	Rmst	rhabdomyosarcoma 2 associated transcript (non-coding RNA)	NA	BB529038	1.00249	2.94459	4.24895	9.98728e-05	0.0398616	1.24558	4.2425	3.24002	P1	CB	1					1
1455500_at	chr11:119293139-119303513 (+) // 96.7 // qE2	1455500_at	11	119296890	Rnf213	ring finger protein 213	NM_001040005//NP_001035094	AW556558	0.937485	5.63963	5.2987	2.98719e-06	0.00328598	4.1611	6.60212	5.66463	P84	CB				1		1
1425792_a_at	chr3:94462835-94483676 (+) // 99.73 // qF2.1	1425792_a_at	3	94458189	Rorc	RAR-related orphan receptor gamma	NM_011281//NP_035411	AJ132394	0.423843	2.06154	4.29315	8.65772e-05	0.0450297	1.29914	2.48237	2.05853	P84	CB				1		1
1450197_at	chr3:159535609-159560092 (+) // 99.19 // qH4	1450197_at	3	159534525	Rpe65	retinal pigment epithelium 65	NM_029987//NP_084263	NM_029987	0.357057	2.76292	4.86901	1.28913e-05	0.0323006	1.72516	3.06632	2.70926	P84	CC				1	1
1436058_at	chr12:27029017-27030087 (-) // 90.13 // qA2	1436058_at	12	-27029020	Rsad2	radical S-adenosyl methionine domain containing 2	NM_021384//NP_067359	BB132493	0.723658	3.91538	5.39997	2.10843e-06	0.00243826	4.45633	4.46602	3.74237	P84	CB				1		1
1418580_at	chr16:23517088-23529510 (+) // 84.93 // qB1	1418580_at	16	23525275	Rtp4	receptor transporter protein 4	NM_023386//NP_075875	BC024872	1.88231	3.63072	5.46878	1.66285e-06	0.00197358	4.65734	4.87784	2.99553	P84	CB				1		1
1423078_a_at	chr8:67610307-67625984 (-) // 98.24 // qB3.1	1423078_a_at	8	-67610336	Sc4mol	sterol-C4-methyl oxidase-like	NM_025436//NP_079712	AK005441	1.0335	10.0249	5.03457	7.36377e-06	0.00897604	3.50738	10.5263	9.4928	P84	HIPP				1			1
1436044_at	chr2:66474262-66475354 (-) // 100.0 // qC1.3	1436044_at	2	-66476150	Scn7a	sodium channel, voltage-gated, type VII, alpha	NM_009135//NP_033161	BB452990	0.575749	2.70827	4.71385	2.16887e-05	0.0279481	2.49608	3.14853	2.57278	P15	HIPP		1					1
1428778_at	chr5:33041186-33053219 (+) // 90.2 // qB1 /// chr11:3031886-3042381 (-) // 98.8 // qA1	1428778_at	11	-3131850	Sfi1	Sfi1 homolog, spindle assembly associated (yeast)	XM_906423//XP_911516//XM_986858//XP_991952	AK019095	-0.903377	2.46605	-6.7173	2.11915e-08	0.000318587	5.82513	2.48615	3.38952	P84	CC				1	1
1423852_at	chr14:58579407-58585735 (+) // 96.54 // qC3	1423852_at	14	58579417	Shisa2	shisa homolog 2 (Xenopus laevis)	NM_145463//NP_663438	BC024118	-1.17873	3.80372	-4.87053	1.28254e-05	0.0369965	2.43563	4.90975	6.08848	P1	CC	1				1
1433578_at	chr5:73286038-73292090 (+) // 95.02 // qC3.2 /// chr5:72860772-72866685 (-) // 93.12 // qC3.2	1433578_at	5	73286038	Slc10a4	solute carrier family 10 (sodium/bile acid cotransporter family), member 4	NM_173403//NP_775579	BE824538	1.28152	2.52861	5.81713	4.96374e-07	0.000546023	5.92149	4.49455	3.21304	P1	CB	1					1
1431379_a_at	chr6:24038551-24058576 (-) // 99.04 // qA3.1	1431379_a_at	6	-24038296	Slc13a1	solute carrier family 13 (sodium/sulphate symporters), member 1	NM_019481//NP_062354	AK005153	1.67319	2.77992	5.01508	7.86739e-06	0.0131417	3.0565	5.50989	3.8367	P15	CB		1				1
1415959_at	chr11:69758600-69764379 (-) // 94.63 // qB3	1415959_at	11	-69758737	Slc2a4	solute carrier family 2 (facilitated glucose transporter), member 4	NM_009204//NP_033230	AB008453	-0.893122	1.75989	-4.68893	2.35685e-05	0.013123	2.51869	1.7893	2.68242	P1	CB	1					1
1428642_at	chr10:19537329-19538742 (-) // 98.88 // qA3	1428642_at	10	-19537332	Slc35d3	solute carrier family 35, member D3	NM_029529//NP_083805	AK018094	0.708975	3.22552	6.82203	1.46723e-08	2.65852e-05	9.00105	4.52441	3.81544	P1	CB	1					1
1435484_at	chr16:91974876-91976332 (+) // 98.38 // qC4	1435484_at	16	92058322	Slc5a3	solute carrier family 5 (inositol transporters), member 3	NA	BM729431	0.889546	7.98518	5.52413	1.37327e-06	0.00884796	2.12241	8.62523	7.73568	P30	HIPP			1				1
1435484_at	chr16:91974876-91976332 (+) // 98.38 // qC4	1435484_at	16	92058322	Slc5a3	solute carrier family 5 (inositol transporters), member 3	NA	BM729431	0.750162	7.98518	4.65854	2.60774e-05	0.0271457	2.09581	7.89946	7.1493	P15	CB		1				1
1435484_at	chr16:91974876-91976332 (+) // 98.38 // qC4	1435484_at	16	92058322	Slc5a3	solute carrier family 5 (inositol transporters), member 3	NA	BM729431	0.90917	7.98518	5.04993	6.98942e-06	0.005435	3.59138	8.97162	8.06245	P1	CB	1					1
1460129_at	chr8:95889853-95890794 (+) // 99.89 // qC5	1460129_at	8	95850357	Slc6a2	solute carrier family 6 (neurotransmitter transporter, noradrenalin), member 2	NM_009209//NP_033235	BB057781	3.53073	3.0509	10.8921	1.70722e-14	1.09996e-10	20.4489	6.70663	3.1759	P1	CB	1					1
1417022_at	chrX:97281930-97288087 (-) // 99.67 // qC3	1417022_at	X	-97281940	Slc7a3	solute carrier family 7 (cationic amino acid transporter, y+ system), member 3	NM_007515//NP_031541	NM_007515	1.48884	4.56241	4.55943	3.62223e-05	0.0344897	2.05735	5.71034	4.2215	P15	HIPP		1					1
1420913_at	chr9:102866583-102946650 (+) // 93.94 // qF1	1420913_at	9	102866638	Slco2a1	solute carrier organic anion transporter family, member 2a1	NM_033314//NP_201571	NM_033314	-1.08413	4.36105	-4.29237	8.67942e-05	0.0450297	1.29701	4.2491	5.33323	P84	CB				1		1
1425277_at	chr19:41653432-41797167 (-) // 97.98 // qC3	1425277_at	19	-41653569	Slit1	slit homolog 1 (Drosophila)	NM_015748//NP_056563	AF144627	1.84265	3.86444	4.43939	5.37657e-05	0.0412134	1.71948	5.8909	4.04825	P15	HIPP		1					1
1417402_at	chr16:92194146-92201900 (+) // 84.07 // qC4	1417402_at	16	92190177	Smim11	small integral membrane protein 11	NM_138743//NP_620082	NM_138743	0.904759	7.13846	4.18122	0.000124189	0.0482848	1.05376	8.411	7.50624	P1	CB	1					1
1438199_at	chr8:23928158-23942213 (-) // 98.59 // qA2	1438199_at	8	-23928159	Smim19	small integral membrane protein 19	NM_001012667//NP_001012685	AW228053	0.814545	7.59334	4.74579	1.94932e-05	0.0195369	2.65715	7.95227	7.13772	P84	HIPP				1			1
1436832_at	chr5:53556698-53557514 (+) // 94.38 // qC1	1436832_at	5	53267106	Smim20	small integral membrane protein 20	XM_913511//XP_918604//XM_977467//XP_982561//XM_983179//XP_988273	BG072361	-0.878131	3.85131	-5.16712	4.68819e-06	0.0048055	3.77878	4.0276	4.90573	P84	CB				1		1
1441667_s_at	chr6:71143520-71144110 (-) // 98.14 // qC1	1441667_s_at	6	-71144757	Smyd1	SET and MYND domain containing 1	NM_009762//NP_033892	C78565	0.597399	2.82742	5.24305	3.61558e-06	0.00708984	4.0268	3.37118	2.77378	P15	HIPP		1					1
1415756_a_at	chr3:90573890-90576901 (-) // 85.51 // qF1	1415756_a_at	3	-90573960	Snapin	SNAP-associated protein	NM_133854//NP_598615	BB667523	0.800531	8.25397	4.6512	2.6722e-05	0.0231767	2.38163	8.69901	7.89848	P84	HIPP				1			1
1437924_at	chr16:91548930-91554566 (+) // 88.26 // qC3.3	1437924_at	16	91536738	Son	Son cell proliferation protein	NM_019973//NP_064357//NM_178880//NP_849211	BM244966	0.964817	6.19977	5.27126	3.28223e-06	0.00779114	3.75463	6.80316	5.83834	P15	CB		1				1
1435862_at	chr16:91560224-91568054 (+) // 98.53 // qC3.3	1435862_at	16	91536738	Son	Son cell proliferation protein	NM_019973//NP_064357//NM_178880//NP_849211	BG067046	1.03843	10.707	5.15978	4.80718e-06	0.00942646	3.45022	11.862	10.8235	P15	CB		1				1
1420952_at	chr16:91536706-91551684 (+) // 98.12 // qC3.3	1420952_at	16	91536738	Son	Son cell proliferation protein	NM_019973//NP_064357//NM_178880//NP_849211	BB701473	1.2817	11.6224	4.76982	1.79874e-05	0.0238603	2.39394	12.7295	11.4478	P15	CB		1				1
1435862_at	chr16:91560224-91568054 (+) // 98.53 // qC3.3	1435862_at	16	91536738	Son	Son cell proliferation protein	NM_019973//NP_064357//NM_178880//NP_849211	BG067046	1.24395	10.707	6.18097	1.39157e-07	0.00104602	5.59814	11.9081	10.6641	P30	CB			1			1
1435862_at	chr16:91560224-91568054 (+) // 98.53 // qC3.3	1435862_at	16	91536738	Son	Son cell proliferation protein	NM_019973//NP_064357//NM_178880//NP_849211	BG067046	1.17353	10.707	5.83108	4.72825e-07	0.00118471	5.89949	11.1148	9.9413	P84	HIPP				1			1
1435862_at	chr16:91560224-91568054 (+) // 98.53 // qC3.3	1435862_at	16	91536738	Son	Son cell proliferation protein	NM_019973//NP_064357//NM_178880//NP_849211	BG067046	0.992922	10.707	4.93365	1.03652e-05	0.0274989	2.38356	11.2026	10.2097	P1	HIPP	1						1
1435192_at	chrX:57152030-57152739 (-) // 94.24 // qA6	1435192_at	X	-57152743	Sox3	SRY-box containing gene 3	NM_009237//NP_033263	AV306664	0.895383	4.17392	4.89043	1.19936e-05	0.0284697	2.27677	6.11411	5.21873	P1	HIPP	1						1
1440519_at	chr12:119295993-119296680 (+) // 98.57 // qF2	1440519_at	12	119291657	Sp8	trans-acting transcription factor 8	NM_177082//NP_796056	AV302930	-0.797196	3.11765	-4.72854	2.06502e-05	0.0380535	1.87828	3.13484	3.93203	P1	HIPP	1						1
1440519_at	chr12:119295993-119296680 (+) // 98.57 // qF2	1440519_at	12	119291657	Sp8	trans-acting transcription factor 8	NM_177082//NP_796056	AV302930	-1.66266	3.11765	-9.862	4.60002e-13	1.03733e-08	14.5811	3.81035	5.47301	P1	CC	1				1
1415993_at	chr15:59144718-59160874 (+) // 99.75 // qD1	1415993_at	15	59144772	Sqle	squalene epoxidase	NM_009270//NP_033296	NM_009270	0.644889	8.96541	4.60859	3.07828e-05	0.0257099	2.25807	8.31857	7.67368	P84	HIPP				1			1
1455011_at	chr18:33323948-33326224 (-) // 83.93 // qB1	1455011_at	18	-33326231	Stard4	StAR-related lipid transfer (START) domain containing 4	NM_133774//NP_598535	BG089858	0.813505	6.60312	4.30925	8.21744e-05	0.0494153	1.40087	6.0651	5.2516	P84	HIPP				1			1
1420915_at	chr1:52064021-52105528 (+) // 93.7 // qC1.1	1420915_at	1	52064001	Stat1	signal transducer and activator of transcription 1	NM_009283//NP_033309	AW214029	1.03307	4.83594	5.13395	5.25032e-06	0.00514771	3.68266	6.56331	5.53023	P84	CB				1		1
1419098_at	chr2:35135998-35159035 (-) // 96.23 // qB	1419098_at	2	-35135999	Stom	stomatin	NM_013515//NP_038543	AF093620	-1.41661	2.79597	-6.25938	1.05719e-07	0.000154476	7.27815	3.86814	5.28474	P1	CB	1					1
1436333_a_at	chr16:90504634-90833292 (-) // 98.41 // qC3.3	1436333_a_at	16	-90936101	Synj1	synaptojanin 1	XM_358889//XP_358889//XM_973263//XP_978357//XM_981719//XP_986813	BM232846	1.38034	9.17057	4.49016	4.55129e-05	0.0380125	1.86203	10.0775	8.69717	P15	HIPP		1					1
1454961_at	chr16:90824955-90826244 (-) // 87.13 // qC3.3	1454961_at	16	-90936101	Synj1	synaptojanin 1	XM_358889//XP_358889//XM_973263//XP_978357//XM_981719//XP_986813	BM244400	0.863717	12.0545	5.3671	2.3612e-06	0.00585989	4.3901	12.7906	11.9269	P15	HIPP		1					1
1454961_at	chr16:90824955-90826244 (-) // 87.13 // qC3.3	1454961_at	16	-90936101	Synj1	synaptojanin 1	XM_358889//XP_358889//XM_973263//XP_978357//XM_981719//XP_986813	BM244400	0.712696	12.0545	4.42866	5.56896e-05	0.0353755	1.67457	12.289	11.5763	P84	CB				1		1
1452879_at	chr3:123102985-123104167 (-) // 97.52 // qG1	1452879_at	3	-123076519	Synpo2	synaptopodin 2	XM_001005167//XP_001005167//XM_619958//XP_619958//XM_901510//XP_906603//XM_915986//XP_921079//XM_924046//XP_929139//XM_981809//XP_986903//XM_993348//XP_998442//XM_993376//XP_998470	AI848603	-0.517824	2.67515	-4.54029	3.85845e-05	0.0263667	1.98683	3.00698	3.5248	P84	CB				1		1
1440803_x_at	chr3:134871699-134871965 (+) // 87.29 // qG3	1440803_x_at	3	134766393	Tacr3	tachykinin receptor 3	NM_021382//NP_067357	BB498416	1.87425	4.42839	4.76299	1.84035e-05	0.0267747	2.63657	6.03725	4.163	P15	HIPP		1					1
1450281_a_at	chr10:60570633-60575941 (+) // 87.54 // qB4	1450281_a_at	10	60570618//60567342	Tbata	thymus, brain and testes associated	NM_001017407//NP_001017407//NM_001017409//NP_001017409//NM_001017419//NP_001017419//NM_001017433//NP_001017433//NM_001017441//NP_001017441//NM_023064//NP_075551	NM_023064	0.965301	3.99202	4.44178	5.33462e-05	0.045632	1.52051	5.47692	4.51162	P15	CB		1				1
1449868_at	chr7:126572632-126576696 (+) // 96.67 // qF3	1449868_at	7	126572630	Tbx6	T-box 6	NM_011538//NP_035668	NM_011538	0.297932	1.99059	4.52623	4.04173e-05	0.0379762	1.7437	2.28358	1.98565	P15	CB		1				1
1426159_x_at	chr6:41045642-41477788 (+) // 98.26 // qB1	1426159_x_at	6	NA	Tcrb-J	T cell receptor beta, joining region	NA	U46841	-1.5165	2.96852	-7.49801	1.3775e-09	3.10633e-05	4.49387	3.81893	5.33543	P15	CC		1			1
1452432_at	chr2:84242649-84275013 (-) // 99.64 // qD	1452432_at	2	-84233698	Tfpi	tissue factor pathway inhibitor	NM_011576//NP_035706	BF451808	-0.43636	2.02303	-6.06431	2.09368e-07	0.000262297	6.67943	2.05568	2.49204	P1	CB	1					1
1431115_at	chr2:156531447-156546458 (+) // 98.67 // qH1	1431115_at	2	156531517	Tgif2	TGFB-induced factor 2	NM_173396//NP_775572	AK017884	-0.824943	2.41605	-5.95753	3.04127e-07	0.000370714	6.35182	4.5626	5.38754	P1	CB	1					1
1449009_at	chr11:48829688-48837595 (-) // 97.58 // qB1.2 /// chr11:48901555-48907534 (-) // 88.92 // qB1.2	1449009_at	11	-48828752	Tgtp2	T cell specific GTPase 2	NM_011579//NP_035709	NM_011579	1.70458	3.6376	6.39625	6.54096e-08	0.000118002	7.37969	5.4106	3.70603	P84	CB				1		1
1449009_at	chr11:48829688-48837595 (-) // 97.58 // qB1.2 /// chr11:48901555-48907534 (-) // 88.92 // qB1.2	1449009_at	11	-48828752	Tgtp2	T cell specific GTPase 2	NM_011579//NP_035709	NM_011579	1.32928	3.6376	4.98797	8.62486e-06	0.0102366	3.36935	4.90488	3.5756	P84	HIPP				1			1
1420546_at	chr7:142702141-142709385 (-) // 99.89 // qF5	1420546_at	7	-142702165	Th	tyrosine hydroxylase	NM_009377//NP_033403	NM_009377	0.809578	3.27855	7.77379	5.27983e-10	1.88186e-06	11.3528	4.45778	3.6482	P84	CB				1		1
1417587_at	chr10:127642781-127655863 (+) // 96.3 // qD3	1417587_at	10	127641013	Timeless	timeless homolog (Drosophila)	NM_011589//NP_035719	BM230269	-1.47034	2.77689	-4.53924	3.87191e-05	0.019403	2.08074	4.46285	5.93319	P1	CB	1					1
1424732_s_at	chr8:67876242-67898023 (+) // 98.08 // qB3.1	1424732_s_at	8	67876173	Tmem192	transmembrane protein 192	NM_028427//NP_082703	BC020157	1.40542	5.65508	4.68942	2.35298e-05	0.0212243	2.49276	6.4845	5.07908	P84	HIPP				1			1
1435409_at	chr10:68177353-68178011 (+) // 92.41 // qB5.3	1435409_at	10	68723746	Tmem26	transmembrane protein 26	NA	AV226721	-0.565369	2.72994	-5.88542	3.91189e-07	0.00046429	6.13074	3.29796	3.86333	P1	CB	1					1
1423707_at	chr16:91463360-91486541 (-) // 97.59 // qC3.3	1423707_at	16	-91463368	Tmem50b	transmembrane protein 50B	NM_030018//NP_084294	BC004841	0.779494	9.96312	5.48199	1.58866e-06	0.00895628	4.02193	9.73186	8.95237	P1	CC	1				1
1423707_at	chr16:91463360-91486541 (-) // 97.59 // qC3.3	1423707_at	16	-91463368	Tmem50b	transmembrane protein 50B	NM_030018//NP_084294	BC004841	0.963641	9.96312	6.77705	1.7182e-08	0.000110704	6.9446	9.99834	9.0347	P1	HIPP	1						1
1423707_at	chr16:91463360-91486541 (-) // 97.59 // qC3.3	1423707_at	16	-91463368	Tmem50b	transmembrane protein 50B	NM_030018//NP_084294	BC004841	0.761142	9.96312	5.35292	2.47926e-06	0.00585989	4.34852	10.7277	9.96655	P15	HIPP		1					1
1423707_at	chr16:91463360-91486541 (-) // 97.59 // qC3.3	1423707_at	16	-91463368	Tmem50b	transmembrane protein 50B	NM_030018//NP_084294	BC004841	0.842413	9.96312	5.92448	3.41339e-07	0.00417432	2.86413	10.434	9.59161	P30	HIPP			1				1
1423707_at	chr16:91463360-91486541 (-) // 97.59 // qC3.3	1423707_at	16	-91463368	Tmem50b	transmembrane protein 50B	NM_030018//NP_084294	BC004841	0.693045	9.96312	4.87401	1.26756e-05	0.0178651	2.67459	10.6234	9.93037	P15	CB		1				1
1423707_at	chr16:91463360-91486541 (-) // 97.59 // qC3.3	1423707_at	16	-91463368	Tmem50b	transmembrane protein 50B	NM_030018//NP_084294	BC004841	1.07234	9.96312	7.54153	1.1837e-09	2.6693e-05	8.92997	10.7032	9.63085	P30	CB			1			1
1423707_at	chr16:91463360-91486541 (-) // 97.59 // qC3.3	1423707_at	16	-91463368	Tmem50b	transmembrane protein 50B	NM_030018//NP_084294	BC004841	0.700832	9.96312	4.92878	1.05e-05	0.0339464	1.07731	10.2277	9.52686	P30	CC			1		1
1423707_at	chr16:91463360-91486541 (-) // 97.59 // qC3.3	1423707_at	16	-91463368	Tmem50b	transmembrane protein 50B	NM_030018//NP_084294	BC004841	0.712939	9.96312	5.01392	7.89835e-06	0.00742132	3.33585	10.7688	10.0559	P84	CB				1		1
1423707_at	chr16:91463360-91486541 (-) // 97.59 // qC3.3	1423707_at	16	-91463368	Tmem50b	transmembrane protein 50B	NM_030018//NP_084294	BC004841	0.985485	9.96312	6.93067	1.00224e-08	7.53366e-05	9.22546	10.4564	9.47091	P84	HIPP				1			1
1423707_at	chr16:91463360-91486541 (-) // 97.59 // qC3.3	1423707_at	16	-91463368	Tmem50b	transmembrane protein 50B	NM_030018//NP_084294	BC004841	0.828717	9.96312	5.21286	4.00934e-06	0.00361651	4.08169	9.83942	9.01071	P1	CB	1					1
1421237_at	chr10:90591084-90601334 (-) // 98.49 // qC2	1421237_at	10	-90591556	Tmpo	thymopoietin	NM_011605//NP_035735	NM_011605	-1.31898	3.05154	-8.10061	1.70595e-10	5.12934e-07	12.8355	3.46538	4.78436	P1	CB	1					1
1417464_at	chr2:164468365-164470944 (-) // 97.62 // qH3	1417464_at	2	-164468368	Tnnc2	troponin C2, fast	NM_009394//NP_033420	NM_009394	1.5158	2.18537	9.77531	6.10576e-13	1.37688e-08	15.4008	3.92519	2.40939	P15	CB		1				1
1424967_x_at	chr1:137657272-137668671 (+) // 96.85 // qE4	1424967_x_at	1	137652815	Tnnt2	troponin T2, cardiac	NM_011619//NP_035749	L47552	1.28281	3.66805	4.72445	2.09342e-05	0.0494353	1.4032	6.06884	4.78602	P84	CC				1	1
1435314_at	chr10:114482750-114483340 (-) // 94.99 // qD2	1435314_at	10	-114482752	Tph2	tryptophan hydroxylase 2	NM_173391//NP_775567	BG071575	0.604377	3.14698	5.17865	4.50715e-06	0.0495518	0.869933	3.89485	3.29047	P15	CC		1			1
1423602_at	chr2:34765266-34783781 (-) // 89.5 // qB	1423602_at	2	-34765266	Traf1	Tnf receptor-associated factor 1	NM_009421//NP_033447	BG064103	0.588456	2.11538	4.2844	8.90635e-05	0.0451332	1.27506	2.70336	2.11491	P84	CB				1		1
1421376_at	chr2:101479339-101499290 (+) // 86.19 // qE2	1421376_at	2	101479278	Traf6	Tnf receptor-associated factor 6	NM_009424//NP_033450	BG916928	-0.793567	3.71799	-8.87485	1.21725e-11	4.22301e-08	15.0663	3.69734	4.49091	P1	CB	1					1
1449571_at	chr15:44026208-44065986 (+) // 99.69 // qB3.2	1449571_at	15	44026306	Trhr	thyrotropin releasing hormone receptor	NM_013696//NP_038724	M59811	2.07036	4.36714	4.61281	3.03545e-05	0.0312521	2.20854	6.59862	4.52826	P15	HIPP		1					1
1417961_a_at	chr7:104282846-104339009 (-) // 96.38 // qE3	1417961_a_at	7	-104282848	Trim30a	tripartite motif-containing 30A	NM_009099//NP_033125	BM240719	1.15842	3.73879	4.2851	8.88616e-05	0.0451332	1.27699	4.80813	3.64971	P84	CB				1		1
1424857_a_at	chr7:104121818-104136055 (+) // 87.76 // qE3 /// chr7:104203635-104211427 (+) // 85.22 // qE3	1424857_a_at	7	104118384	Trim34a	tripartite motif-containing 34A	NM_030684//NP_109609	AF220142	1.79671	3.46196	5.84031	4.57842e-07	0.000625731	5.74667	5.09107	3.29436	P84	CB				1		1
1457927_at	chr19:22968140-22971865 (+) // 97.12 // qB	1457927_at	19	22206213//22759715//22515304	Trpm3	transient receptor potential cation channel, subfamily M, member 3	NM_001035239//NP_001030316//NM_001035240//NP_001030317//NM_001035241//NP_001030318//NM_001035242//NP_001030319//NM_001035243//NP_001030320//NM_001035244//NP_001030321//NM_001035245//NP_001030322//NM_001035246//NP_001030323//NM_177341//NP_796315	BB278883	0.74237	3.44495	4.27868	9.07262e-05	0.0454649	1.25932	4.6497	3.90733	P84	CB				1		1
1423924_s_at	chr14:39814723-39875588 (-) // 97.79 // qB	1423924_s_at	14	-39815157	Tspan14	tetraspanin 14	NM_145928//NP_666040	BC025568	0.539488	7.31903	4.75324	1.90139e-05	0.0245013	2.34941	7.494	6.95451	P15	CB		1				1
1423924_s_at	chr14:39814723-39875588 (-) // 97.79 // qB	1423924_s_at	14	-39815157	Tspan14	tetraspanin 14	NM_145928//NP_666040	BC025568	0.638267	7.31903	5.62354	9.73127e-07	0.00198805	5.27193	6.85388	6.21561	P84	HIPP				1			1
1448361_at	chr16:94479415-94578020 (+) // 98.72 // qC4	1448361_at	16	94492709	Ttc3	tetratricopeptide repeat domain 3	NM_009441//NP_033467	BB833716	0.625898	13.489	5.75615	6.13822e-07	0.00268259	5.53599	13.6561	13.0302	P15	HIPP		1					1
1448361_at	chr16:94479415-94578020 (+) // 98.72 // qC4	1448361_at	16	94492709	Ttc3	tetratricopeptide repeat domain 3	NM_009441//NP_033467	BB833716	0.544174	13.489	5.00457	8.15e-06	0.0334283	1.22169	13.9852	13.441	P30	CC			1		1
1416484_at	chr16:94479415-94578020 (+) // 98.72 // qC4	1416484_at	16	94492709	Ttc3	tetratricopeptide repeat domain 3	NM_009441//NP_033467	BB833716	0.87363	11.3286	4.52131	4.10774e-05	0.0276512	1.93355	11.4245	10.5509	P84	CB				1		1
1454841_at	chr16:90640386-90646700 (-) // 97.44 // qC3.3	1454841_at	16	-90751527	Urb1	URB1 ribosome biogenesis 1 homolog (S. cerevisiae)	XM_489612//XP_489612//XM_904396//XP_909489//XM_976136//XP_981230//XM_976167//XP_981261	AV254619	0.979943	5.11305	4.63073	2.86023e-05	0.0460711	1.63876	6.11518	5.13524	P1	HIPP	1						1
1418191_at	chr6:121211553-121236483 (+) // 94.46 // qF1	1418191_at	6	121211575	Usp18	ubiquitin specific peptidase 18	NM_011909//NP_036039	NM_011909	1.98565	2.39467	10.3689	8.94613e-14	8.06959e-10	18.1647	4.43544	2.44979	P84	CB				1		1
1429084_at	chr11:87898363-87900924 (+) // 97.82 // qC	1429084_at	11	87884473	Vezf1	vascular endothelial zinc finger 1	NM_016686//NP_057895	AV308858	-1.10737	7.33058	-5.59232	1.08439e-06	0.00376208	5.05254	6.43885	7.54622	P15	HIPP		1					1
1453593_at	chr16:65746872-65780235 (+) // 99.84 // qC1.3	1453593_at	16	65815633	Vgll3	vestigial like 3 (Drosophila)	XM_283372//XP_283372//XM_972924//XP_978018	BG066866	1.36179	3.26234	5.83527	4.65969e-07	0.00233507	5.76978	4.77527	3.41348	P15	HIPP		1					1
1455299_at	chr16:65783780-65784626 (+) // 96.79 // qC1.3	1455299_at	16	65815633	Vgll3	vestigial like 3 (Drosophila)	XM_283372//XP_283372//XM_972924//XP_978018	BB011882	1.45906	3.50066	4.61002	3.06366e-05	0.0312521	2.20062	5.34397	3.88491	P15	HIPP		1					1
1428039_at	chr12:111185818-111227271 (+) // 46.13 // qF1	1428039_at	12	111185755	Wdr20	WD repeat domain 20	NM_027149//NP_081425	BC027497	0.780094	3.07294	5.12632	5.38885e-06	0.00461561	3.82084	3.82949	3.0494	P1	CB	1					1
1432489_a_at	chr15:57971492-57985408 (+) // 81.45 // qD1	1432489_a_at	15	57971518	Wdyhv1	WDYHV motif containing 1	NM_029734//NP_084010	AK010831	1.22486	4.86991	4.54352	3.81762e-05	0.0307461	2.07008	5.70642	4.48156	P84	HIPP				1			1
1460446_at	chr16:96259007-96262939 (+) // 83.88 // qC4	1460446_at	16	96250328	Wrb	tryptophan rich basic protein	NM_207301//NP_997184	BM898575	0.854151	8.99457	5.73781	6.54276e-07	0.00268259	5.48182	9.33269	8.47854	P15	HIPP		1					1
1460446_at	chr16:96259007-96262939 (+) // 83.88 // qC4	1460446_at	16	96250328	Wrb	tryptophan rich basic protein	NM_207301//NP_997184	BM898575	0.89536	8.99457	6.01463	2.49105e-07	0.00112349	5.79586	9.47605	8.58069	P15	CB		1				1
1460446_at	chr16:96259007-96262939 (+) // 83.88 // qC4	1460446_at	16	96250328	Wrb	tryptophan rich basic protein	NM_207301//NP_997184	BM898575	0.667552	8.99457	4.48432	4.63958e-05	0.0303261	1.82994	9.35233	8.68478	P84	CB				1		1
1460446_at	chr16:96259007-96262939 (+) // 83.88 // qC4	1460446_at	16	96250328	Wrb	tryptophan rich basic protein	NM_207301//NP_997184	BM898575	0.698704	8.99457	4.69358	2.32057e-05	0.0212243	2.50487	9.28183	8.58313	P84	HIPP				1			1
1460446_at	chr16:96259007-96262939 (+) // 83.88 // qC4	1460446_at	16	96250328	Wrb	tryptophan rich basic protein	NM_207301//NP_997184	BM898575	0.721621	8.99457	4.33576	7.53987e-05	0.0330151	1.49319	9.63587	8.91425	P1	CB	1					1
1429638_at	chr13:32808097-32810524 (-) // 99.92 // qA3.2	1429638_at	13	32809502	Wrnip1	Werner helicase interacting protein 1	NM_030215//NP_084491	AK019527	0.720572	3.33704	5.84351	4.52761e-07	0.00233507	5.79417	3.98826	3.26769	P15	HIPP		1					1
1452088_at	chr13:96425659-96438524 (+) // 96.72 // qD1	1452088_at	13	96425935	Zbed3	zinc finger, BED domain containing 3	NM_028106//NP_082382	BB703419	-0.7612	3.45872	-4.94991	9.81103e-06	0.006994	3.29213	3.59147	4.35266	P1	CB	1					1
1436183_at	chr6:38234903-38235578 (-) // 64.1 // qB1	1436183_at	6	-38315672	Zc3hav1	zinc finger CCCH type, antiviral 1	NA	BB757349	1.47608	3.88644	6.91554	1.05686e-08	2.50871e-05	8.89558	6.16979	4.6937	P84	CB				1		1
1429725_at	chr8:111846595-111849100 (+) // 96.29 // qD3	1429725_at	8	111603772	Zfhx3	zinc finger homeobox 3	NM_007496//NP_031522	BB626695	-0.901814	3.06011	-5.2277	3.81081e-06	0.00350758	4.12648	3.1141	4.01591	P1	CB	1					1
1430650_at	chr18:24152727-24154074 (-) // 98.18 // qA2	1430650_at	18	-24155280	Zfp191	zinc finger protein 191	NM_021559//NP_067534	AI504586	-1.1098	5.33278	-4.35039	7.18947e-05	0.0405315	1.45724	4.94373	6.05353	P84	CB				1		1
1457079_at	---	1457079_at	13	-62463093	Zfp934	zinc finger protein 934	NM_178875//NP_849206	BB023667	0.387552	3.13461	4.29213	8.68624e-05	0.0450297	1.29634	3.4763	3.08874	P84	CB				1		1
1455544_at	chr6:75911311-75911918 (+) // 35.87 // qC2 /// chr1:129781745-129791414 (-) // 96.2 // qE4	1455544_at	1	-127954179	Zranb3	zinc finger, RAN-binding domain containing 3	XM_129483//XP_129483//XM_885707//XP_890800//XM_896374//XP_901467//XM_896396//XP_901489//XM_896419//XP_901512//XM_896436//XP_901529//XM_912948//XP_918041//XM_922552//XP_927645//XM_922558//XP_927651//XM_922565//XP_927658//XM_922581//XP_927674//XM_922587//XP_927680//XM_922596//XP_927689//XM_974893//XP_979987//XM_974926//XP_980020//XM_974968//XP_980062//XM_975006//XP_980100//XM_975040//XP_980134//XM_…	BM228797	1.59343	3.94497	5.06248	6.69733e-06	0.0120822	3.50058	5.28643	3.693	P15	HIPP		1					1
